# Supplementary material for: In Planta Functional Analysis and Subcellular Localization of the Oomycete Pathogen Plasmopara viticola Candidate RXLR Effector Repertoire
Source: Front Plant Sci. 2018 Apr 13;9:286. doi: 10.3389/fpls.2018.00286 (PMC5908963; doi:10.3389/fpls.2018.00286)
Supplement: Table S1 — Amino acid sequences of the selected 83 effectors. [file Table1.XLS]

## Sheet: 效应蛋白汇总2017.4.26
Candidate RXLR genes	Amino acid(actual length)	Protein sequence of the cloned ORF (amino acids different from the predicted protein in P. viticola isolate transcriptome and genome are in red, amino acids inserted are in blue)	Predicted nuclear localization signal (NLS) (Motif Scan online prediction)	NLS-like sequences(LOCALIZER 1.0 Prediction)	Number of N-myristoylation site
PvRXLR3	149(149)	MRASTILFVLGAAILAVIGVTTALDSGEIDKSTQENHRLLRSGSMEQEPDEERKFIKVPSFMNKAAREAKKAKKKAEIANLVWLKLQKYSDSYALNYVDDMVKSGRSADDEIKFLKKHMKVSNNLQRVIEGHFRSHAELGRVLAKPKYK*	RKVNLSPAKSQSGIRKKS	KAAREAKKAKKK RKFIKVPSFMNKAAREAKK
PvRXLR6	268(268)	MRGAFYIAIALLVVRSRTATEIDPTDISEPYLNVVAIGGEDTRTTPKRYLRDGLAHSAANEERVKANVLSKSAKTLAAETEDWLRLSLSIGGHSHTPKSKRKVNLSPAKSQSGIRKKSTSINKRNYDKQVQADDPRLPEYLQIHQTFLKIPGMPHKMSLTEAVVMYGMVNRKVASKPGTKKNNEPLLRLMERSKWEDFENALDPMFMRLAPHEEMRKEYFHRLHTMYAKVYTFCHAHPSACTNKRAVSPLEKMIKVQKTKALLPLFKS*		PKSKRKV KRKVNLSPAKSQSGIRKKS RKVNLSPAKSQSGIRKKST
PvRXLR7	127(127)	MRSAYYVLTALLVVASSQVAAESGHQLQAYGHDRITDDNAAMKSLSTRFLRESRDVHGNVANEERSVYSVLASMINEGIEKMPRTAEVLKRKSRSIKDSDKVPHEAKLVNEMFHAAKAKEMMQSAEE.*
PvRXLR8	457(457)	MRGTLATALLLVISSRVATESNQLDPQQLSNHVVGTYDKIYTKSSPRRFLRGSRKQRDDLAPTAADENRTINNAIESAMHGITFSGGTTAATRNAAREVVDINAFSKRPRLSLNVPPSETSAHLIEAPTFPQRNSASTSTTSDIATSSSRTSNQRTPKTQASLDMSHKTMTRKSSSKNQFKKSTALKSTKRKVRARKIPAFVVNKVYTLYFDHVKTKSLGFDPTVKETKAMLSLYFESSVDPFYVSAVLSNFFRYFDDKELTIHKKKLGTTLTSALSTLAALELPPGMLKEIERPFVWYASLKRWRVMYCDFFEFVKVNSDKITNSLPNKEFYRGETSDIVRDKLLATLKKETNTNTRYKRKRKLKNDLDDVLKKYNVKEEIGAAIRDLGEQFLKADRQ…	KKSTALKSTKRKVRARKI,KKETNTNTRYKRKRKLKN	SKDHARKKRPRS KKSTALKSTKRKVRARKI KKETNTNTRYKRKRKLKN
PvRXLR12	404(404)	MRGAYYVITALLVVASSEISADSGHQLQVYDHDVVAAENAAAKTLPQRFLRGSRNVPDDLAHEERAITSELVEEGAKLIPRAAEDVEEISRVAEAVGKRPHVAEEDVLNKASGANEAFKKPRNTATDDAFQGITTKQLLPLSYKQWDTEIKSMRIPKPEKYQENIQSVHDAFVDVCDEDLKPTISETARLWNLFDRSFKPLTTRLHQHALTQYAKEYVLRDELRIETESARSNEKTMSTSASMLNLVLNWYFQRWVRMYNIFGKHRSELIDTPSKVARSRGGTTGTSRGTALHKHLNVPLNAASTSKDKSSVLTFKSQRTFDGNPKQSKVQNSELVKPVFTKSAISDDHPVFSKNLKLSSEGPSAAFAPYRSGDNSVSTKNSKVGVGGTNSAFVPYKPP…
PvRXLR14	312(312)	MHSFKLLLALIVAICTSCDAVPRGSLSDESNFKSYPVAQYEAANHRLLRAKDGKVRADEERLSSNPDSMLTRIKSFVNPGPFHELVRTATAIAERLKETVHSTLDHWLTIQRFNHLLGHCDHDSMDSAIVRGFHPSEFRVWLDLKSPLATEVVDSLDEWPKSTQLQSLLKFIKHYHSLLLPPPNHWAKVRASINPSHASSKPLFHDVYGIKEALEEMDHIIDQDLSVATMLEQKVSPLLYKVALEARELKTGKRIDRSKLNRFIKGYMAQYPSLDKFESMVNGYAPPGKFRKIPTFKGLDDDVINPPKYLNP*
PvRXLR15	136(136)	MRGHSALMMAVVTLAAVSSGAAEVANTAAVSSDYLIGTILTFAESDRLLRVNDVDDVPVYHYPPEKGKRTTFFEDRMKKKLANPEKIRRLYWKWYSMGYSAREVVQHLDQTDNRELKEIYHNLGVGYAEFVAKMNV*		KRTTFFEDRMKKKLA
PvRXLR16	87(87)	MRLALLSLTLALASLAIHNAHTNANDVSKIRALRRLSTEEPFAGLVVEPADHMNGDLPDPHRHWYESDDDEKNRRRRYHLRHFLLFG*		RRRR
PvRXLR18	106(106)	MRGSTAMLLAAIALFSSQSFATAIGKSRTLRSFEELEERQLASGSGSNNGLDDVKRSALVELLGEKVVAGGPTSILKAMMKLSDEELQNFIDKNIGSDSDSASGGN*
PvRXLR20	95(95)	MQSPYIILFALVTLLGSISGGATSTIATRNGDVGLTSAGPTFVRKQRLLRQDPNLYETIMNDRSASAFANALRKAEMAAETEVAPLVRSTNYNDS*
PvRXLR21	92(92)	MNLSTLLLTLACISQLHGGSANQATDIMRRQLRMGKAVASLLENQHQSARELEENIMADEDNKANEVQADVSQFRVRRLRSPNYVELIELRG*
PvRXLR24	510(510)	MRGAFYVAIALLGSHTAAECNQDEPQGAPNNDFLTFGGTIEKMLPRRVLRERRDSKDKLTVHAGAEERVMDPPPEAVEQAIMKTAGVMRTDSDDVIARAAGAIRAHEEIEALFRRIDPTLYNVNGQALHALPKPTNYMVSVASDIPTVPAKRAKVKASADVINNAAWRVSKHDLRLAPPEPSPSSIASSGIRFDNQPIAEKAFKLDLNKHSDEVEIINSNSKRKRIDLTPSHVGEQAPHPLPELQKYKVSVAVSIPMVLATKLEGDGPTLIMRNAANIITTHDFRPAPFGSSTRTVASSNSQIHSQPIAQEASKFALNVDPNEVKSLFHENLPLVGHALHTRVGNDELVPLATVNSIKAGNTQGPYVHKPRMATDEEIHAAFLEAFNLPFHQYLYETSI…		KRKR
PvRXLR31	76(76)	MRHCACLFHLFLIGFLCNVYFSACTHTSSLKESDDESPRAEHWGSDGKRILRANDSEFLLTEERILLILLWSPLGR*
PvRXLR32	268(860)	MRGAYYVAFALLVAASTRTAAEPDQAEPHIAPNNDYMTSGGAFNKMLPRRILRESPDPKDRLPVYASDEERMVNRLSNGNSIAKGLERTIMKAANVLRTNGEDVIANAAKPIKNYNRLRPKLEIKKSKRQRIEPTLSKSSEHKLHTTSNSKKSLVSSASAKGQGRDEPRATVNTAKKMQHNHRSAPSRSSPTSADVSDGRLEKQLNAQKAINLDKNKRPDEAKIRNKKQHVIDPTPKNENGQALRAPPTPESLGIGGKQCTVRIGREK*	KKSLVSSASAKRLGK
PvRXLR35	435(435)	MRGAYYIIIALCVVASSQVAAGSDRQLQIYEHGVMPADNAVVKTLAKRFLRGSRVVHDDLANEERSFHPFLVDMIEEGIKEMSHAAEIVEEMPLAGKVVEEVPHATEGGQQKMDKGAEEAFEKHVEPSGHTATIQDTSRDISTQEVIQLSPHEWESDLSKLKPFVVLNKHRGRIEPVKDAFAAFCDEGLKPTTEETSIIWSMLGWNLARKPKGKHRQHLIAQARRGVLLDLRIVRMDESLWNKWMQLPKPLRMLKLNNLLNMHYQRWVHLFNIFQRRLSEIIGPPPKLKVAHGDTTDTSKALALHTHSNMQSSTPSEPLNAASTFKVERFVWGANRPKRTTDGNTGTISLPTKPTKTHRLKPLMPRLTESTTSSDLLVPTKRMRLSFGGTRSAFAPYKD…		PKGK
PvRXLR36	399(399)	MRGTIYVAIAILVAASSRSSAESDQVEPQQAPNSDFVTSDDTIYEVLPTRILRESRGSNDKLAVGAGDEERMMNNLSNGNSLSESLEQTTIKLTTDDVIAKAEEAIKNFKQLEPVLNMIRRKRQRIDPTPSNLGGQALHAPPNPDKSLVSVTENAPNVIANRLEKSGPTVIMKNAVRSITQHDYRPAPSGSSTTSAAATDIRLHEQPIARKGSELFKNIYPNKMVSNSVEHPLHMLEGNENSAHTVTVNGITYLMAQGPALGRKDTVNEEAKKIHEAFLKAFSLPFHQYPEETTHMLRLLRWSYNSSPNNINTATSLKDLANSQDPDVIMNLLDMDLKKLLGDGRSAVKATEKNLKEAYSVKLLIMYELFYDFCHGNRKLVGNLPSKSDRVDSILKVTT*		RRKR
PvRXLR37	140(140)	MTYRLPFVAVILFVTAKHVVLALENANWIEASKTVPSDSTQTTRVAYRRITGGFNERFLRQLEKKPGVNDKRDEERANFFEAVFKNTLFNAFGYRSDAKAKLQDPNSNIFVNLLRRIFVWWAKNKPEFNKNADMHKEAMV*
PvRXLR38	155(155)	MHLIYIVMAATATTLHASSSAILDPSDVKIMTKNVESRIGNDAAFAAGRFLRGAYEDVHREEERMFGLKQNQHSFIKPSQAQDAAAIDALNIAKEALESTRNTKDHPHATATAGDQSLNPLIAAYPLRASPNAGVPQQHLGVALGSVHPHTSRST*
PvRXLR39	280(726)	MRGAYYVAIALLIVASCSAAEVDQTEPEKVPNNGFVTSGGTVNKMLPKRVLRGSRDLKNKWAVHAGGEDRMLNRFSNENNLLEGIDQTITKAANVMGTNRDDVIVKAAEAMTNYKQLDPTLNILNSKHQLIKPRPINVYRQALLHATPNPKKSVVAVPNDVPFVLANRLEREKSTNTVNYAGRPITQHDYLPASLSFPSTSAVAPDGQFNKQLITQKALEFDLIKRPDEVKARSSKRQRTNPMLNNMDGRELHAQPNLEEPLAPVANNMPFVWATKLGEK*	KRPDEVKARSSKRQR	KRPDEVKARSSKRQRT
PvRXLR40	274(274)	MRLYTQVVAASLVATLAIVDSKVSNAIAGQGNNLRFLRQDNATVARVSEDGERGGLLADEKDIMAIADHLIRLNYSLSYARKVLGKFANYEYAIAKVEEKIKKRTVSYMFLDEKFLTQEEAEGKFIEWILEGKTQEQLEREFDIFTRPESKRAKKIQEVNKFAIRAYLDWLRNLRARSFRMTMMEYTNPSNAFATFDRHGHSRNKILSMFDAWVAKGTLLDVVKDRLGFNKPMKPADMFHSDNFVAYATYAQMLREKNNSLRPPRLDSVSTPSN*		PESKRAK
PvRXLR41	183(183)	MLGFVTGVLAISAHVIVSQPNEHSPVVVARETYGLRDVIFRRLRSYETDTASARAEEGTSDIEERSDHEIPPDFYKRLASTSTPYVANLSHKAQIAAQALRKDAERSKGALELLKKYAELEGKMDAPKEEKNHVDRLKAAAFKEWNEKGLNLDQVRVLFADNKRRTSKYENLIEKIVGEYEKS*
PvRXLR43	145(145)	MKVTMALAALCVALQAPCIGSESTPSNLNNRHLRHEHDSNTPLQRRDEALVPAHRVYDPVSGLACSLVGKCMVCPTSEKDESYCRETGYRQELDCPRVEDDVVHTKSVNQRTTRFRPCSFAEPARPGVAFVKFEVGNLRTLLQKL*
PvRXLR45	162(162)	MSIFIFISLVLGLAHQHKRSSIIVRLYSKDGFQKCSLTIRAVSAYALACKLQLEHRPLRAQRLRQIRLAQKSRVFPFIFYQCPHKKKSARIHALTFTKEAELSKLSIETLRCIHLQLISCTRSPVVTNSSY*
PvRXLR47	149(149)	MICLLPLIAVMLFVFATHTVLALEIATGIDAPETEFSASTQTTRVSFRRITSVDNKRFLRQETTFEEKPSVNDVHAEERSSFYRKFLYRLFGDRMDVEAKVLARDSNWLINIFRRKFLRWAGREEHPHKATTFDTTCCQVAPYDPVTSS*			0
PvRXLR48	197(197)	MCCVSWNWVLACTFLLIFLSWWNCCNDRISVNSGVPGMAARVAGAHHVVLTEQDELLRLLRVNLAANAEVLTHEIEEEKGGIVARPLSWGIEHTKEYLARYGDEKIDVILSCDCIYEPLYGTSWKGLAQTMELLCLANPKSVVLLAVERRNEDGIDKFLAFVEKETMLLYRRDEVTVGSSKNRLEVYHLHLENILKN*
PvRXLR50	159(159)	MRSSTVLYVLGAAILAVNGVTTALISDGVDKGSQEQTRWLRSNAMEHETDDEERVLEFKLPSSISTWRAERFERLESLEKQKEMERQAVLELVDKYAPLLLTDRMFAGFTKLDQEGIPLPSMIALLREHGKDITSEMEAYLINSYKTTHKIPLELNTAR*
PvRXLR51	138(138)	MRSSTILFVLGVAMVAVNGVTTALISDGTGKGTQGKHRLLRSNSGKHKTDEERLKLSARIYGTKAYKKRQVRNRESARKFQKALLNMADGNDIARLLKKRNTTLKGLFALLARNKAGLPKEAKNHITTVYNTRRGGVL*	KRQVRNRESARKFQK	KKRQVRNRESARKFQK
PvRXLR54	104(104)	MIFTLLGLALVATKSACIAHVFILQLGALDMEALATPLAKVIATSARALHTRSLRASERDKCTNLTARSTRALLAHGPRLRHAVQQQAVAALFTIAVARRRRTA*		RRRR
PvRXLR57	128(128)	MHRKRLRVVLSATLLDLITCVQLMLDPLVRSHVIARLVRWRHHRLLLAELVLSETRVRILRLALEQGALESGAMSSRALARIVIPRSSSRPNWKLSRVVSELSDNSKTNVYKNQLFIHCARYLLHVLP*
PvRXLR61	102(102)	MAFQLRIVQHLLHITFLRLPLAYPSQIHQRENERMFLLRIHRQDVQHLSHRRLRQLNEHRSLLPKGFPFKLLRPLPQLQRLLSQVCRGSVRIDACCCIPSCH-
PvRXLR69	141(141)	MHSSTILFVLGAAILAVNGVTTALIDDEVDKGTQEKHRLLRSNLMKHETGEERFELPAWFIGSKAYKQRKRERYEQAKRYYYTLVQDKNHDETFRELDTKRKTLKSALKFIAWNYKGFSNYTKRRIRKKYTAYRIKNPRPW*		RRIRKK
PvRXLR70	447(447)	MRGAYYIITALLVVASSQELRGSGHQLQIYDHDVVKAVKAVMKTLPNRFLRESRDVHDDLANEERSFYSILADIINKGMDTMPRAAEGVELMPNAAEGVEKMPRAAEGVETIPHAAEGVENMPHVPDEGLSKALTGAKTALNKLWGPFSATTPIGDASHDVSSREQIDFEIGSWSIDLRGFKPIAVHDQHKDMIQRVYTKFGQLCGNNLNPTAEETSLIWTMFDSRIVPSSSKDDRLKLIWQARQNVRSDMRSISSSKKWRYRWQGSPDSLTLDVLNSLLNMHYQRWVRMYDIFKQERPDLIDAPSNSKHTLGGNKDSSSATTLHKHSKGLSSRPFEPLNAVMMSHGDRFVSTQRSKRTFGSNADTVSLPLKQPKMRSSKALMPLSATLGDYSVPPLKS…	KKLPRAANSEPVRAKKGA
PvRXLR71	322(322)	MRPTGWRWPVLSLLLVLLPFQAAGPPRPRAAWTRIVSFLTCALTALAASWMTATRTLSNEITHCLTLTRLFRRYTIVNSWLLDRSLREAVLPSKTVTRMAIDQLWWPRKYTSTNGTIWCWGGGPSGISCRWIRINTCASCRTADPSGNARVYTVARPQPPTCCSNGRPRPLFRTFRYRTLPYLINPKRANNGAGPRQRFRNVYPPRLATVSLGRDGNGPVRGISSSPTRLTRPRMGGNTLRVSRTFGPVPCIVPEAKPWTPRVKRRCPLGATSRRLRPQARRGNVCACVVENGYGTAGYVPAAARCRLVRPPVRSTTRFSTL*	KRRCPLGATSRRLRP	PRVKRRC KRRCPLGATSRRLRP
PvRXLR73	402(402)	MRLLHVVVATVSLTGAITSLIAAQHYNVSSDVIGGIEKEDFGVGCNSRTKYPTAADTSKLQPRFAYLITNSLADFIAVHFIKFNLPDNDFVQIRAADPSAVDNRVLRYRGNESNGVFFADALSTKSVIVELFTNASSSAQKTNSSKCVGFAVDSYQYLGEGSTLNGSKEEVCGADNSREASCYSGYTNAFRASNAVVRLLIKKSTGSFFCTGWLIGSEGHLITNNHCISTQSHASNTEFEFMAQGSSCSINCEGARACFGSIRASYATLIYADATLDYALVKLPINLSGQYGYLRLRSSGAVMNERVYVPQHPAGWGKRIAMKSDNGFGTVTSLTMGGCAPNQVAYYLDTQGGSSGSPVLSWSDNAVVALHHCGGCPNTAINSYKLVNDMKWRGILPAN…
PvRXLR76	306(306)	MSGAFYVFTALLLVASDQIAAESGKRLEMYKHDVMAASNAVVKSLPNRFLRGSRDEPDNLANEERTVYSVLASMINEGVSKMPCAAEVVEKISHTTEAVENMPRAAKAVKKRPRGAKAGRKMPRAAEAEAVKKVPRAGTAVKKAPPLAEDVKEMPRAKEAMEELRRAADATEDMQRAKANDLLKALIGADEALKKHWTPSGNTAAIGDTSYDVFNKVILSLPEWKINFRGMKSMAVLDQHRENIDLVHKTFEILCDKNVKPTAAEVSFIWSMMEWKGPNPEKYHRRNLVRQAQRYVFLDLRNVKKR*	KKRPRGAKAGRKMPRAAEAEAVKKVPRA	RAAKAVKKRPRGAKAGRKMPRAAEAEAVKKVPRAGTAVKKA
PvRXLR78	113(113)	MMKTVMMMLAILATAKAEPQLAAASSRVILLLDFKKAYDSVAREFLFLVLLRFEFSPMFVRMLRKLHDGTTARFLVNGELSEPQEVVSGIRQGCSLAPLLFILAAEVLALSIQ*
PvRXLR80	122(122)	MKKRALPIVIFVISLQQSSQSFAVLDLLDQLFHKILNLSSRSISCSNCLKHRLQIPYFCSLHKGLNTVHKFRSLRTFQQCHELSKSNQKCHLSVMTRQVLRSRIMRALPLIKESLLLAQFLQ*			0
PvRXLR81	111(111)	MLVSMLLIIFPNGVSLSTPSLSSRNKFILRSRSSRLRFSARSFLSSASRLVNSSKMTLAFERLLRLRRVSFTKKFSSSDEDKSRDVRRRLRPASEATGAFAVRGADCAIAD*	KKFSSSDEDKSRDVRRRL	KKFSSSDEDKSRDVRRRLR
PvRXLR82	111(111)	MFHLYLLLVFETRYTCLMKCSISTCSYRWLRRREWFCLIYSGCCRKILVIEGLQRSDVAFLFTRRTIMHYVPFRGLFCASCVGYFSIRCCSRCEHFCTKTPTKSFGTEAWS*
PvRXLR83	160(160)	MLVLLAATFFIYISRLTSTDALQLIQRGLRGKSETFDANATIVPEISESKRVIFGPKPTDLQHEEALVASYADPFKAALSIFKLLGANKFHQMTSSKTQLRYAFVKLRRWSQRPIAEPKRSWWQWRSKTGNKSRDDLAQKRGFRSWWSGRHKAKNAKRVA*	KRGFRSWWSGRHKAK	AQKRGFRSWWSGRHKAKNAKRVA
PvRXLR85	276(276)	MRYCAFRLGLFFIGYSCCVLLSTPTLASSLEKSDAESTQTEQWNSNGKRILEADDPKLSLEGERGITPEVVPAFEAIGKAKTPEKAVPRMSLRSKLNPVNWAKGLWFKLRQLRARYRAWRLRRIIADKRGLGPALLNGLTPLHVKNVKDETIRYSKFGPDAINQIEKDYDSFVKLYFAQFDGLHKDPPIVKMDILDKMVKEMSSIERLAVRTSLDRVRLTVDAGYSFEKLISLDVSPLLYMRLLDAEGAFSDVDKNRDAINHLKGYVKAYYKHITL*			1
PvRXLR86	198(198)	MMVKFVLVDSASLLSVSDVAFVSCPALNHADKKCGILAFLAPSSLSCCTGSMCCPRNSVDSRRSRWLRPFSLRTVVATSSSGWTSFSVAFSARCFAFCCRRNSSRKATFCVISRVAASESTGSGCGGSLGTRRPTPALGPILMGEPTVPKNVLVRDAGAFGSTRKELMGFLRRWNVNLRWLPRNFAFSLFMAKGCRRL*
PvRXLR89	110(110)	MTSVVIVVSVAVLLGVLVITDSSWPCVFNSTAKWSLQHIESVTLERPRWSRVKKPSSSKWRHLRTILQWWQERRKQAHLLDTWQKQAMDMDECLTRYRDAKHDDICVISE*
PvRXLR90	279(279)	MKSAAAFATFLTLSVFVATTEVQGTPGLRGLRSLADNQSTESSEGRKDHYNHHRHVKKVIKKVKKIAIPVPVAVPQYIPVPISGPSSVIASQNTAVVGSSNNVVAASGAGAVGSGVLGPGGVTPAPTTMTGRPVATPAPTTSVPSSLVNTDTSDNQLPTTPVAASQGGGIGSNLAGGSGNSVSMSGFGGGNQMGTFGNSMFGGRGANTGNGFNGNGNNSFGQQMGIDTPNGNMFGGFGRQGAAGGGGQRGFGGEAPDGINSVASGNALGGGITRRRRRL*	RKDHYNHHRHVKKVIKKV	KVKK RRRR RKDHYNHHRHVKKVIKKVK	11
PvRXLR91	138(138)	MVIPHIICLPMALHLWTCRFLSLGRPATNRRNCRRLRRRAVHRQATRPTRRIHHSAPQSFPQGLFNCAFVLLRRHALCRRLVGISTHVRAFKNCSKSDGPRRHKRTGQNSRVCPCGSWIYRIVSDRSGAFKCARRRVL*	RRRAVHRQATRPTRR	RRLRRRAVHRQATRPTRR
PvRXLR93	202(202)	MRFYLTKLFAAAGALAWTTGLSTANAVTTPVSPLSRSSDHHQSDDSTQRRLRTLNGADEERMSPLTMTRLRAALAFELELVDFDSLAQNQFLARVREMLGIKVTGSTTAGLPKMIRRFGVKNSAKNVAKRVQDPAKQADLIAGLLIYPVKQRDLLGDELLRKWPYLTVSAIKKRVIAEKNRKVHKKPRPFAAHVHAPTIAAY*	RKWPYLTVSAIKKRVIAEKNRKVHKKPRP	RKWPYLTVSAIKKRVI KKRVIAEKNRKVHKKPRP
PvRXLR94	99(99)	MAQLHRWDFWCFSTKPLGYLDVVQAIEAEVYDAWRQLRQSANPSKAWHQWKSETRKLFQDLDKKLRGQQEAVVHVAHATFTVAEMQYRQCGGEASHIVF*
PvRXLR95	517(517)	MRGASYVAIALFVTVSSQTAAECNQDKPQEGLNNGYVTFSGTIGKMLPRRVLQESRDSKDKSTVHAGAEERMMDPPSEAFKSAIIKTAGVIMTGGEDAIASAAMKTQEKSEALSLGRTSKRRGIDPPTYNVGGQALYALPKPNNNIVSMASDVPIVLANRARVKAPADLINNAARSVSKHDLRLAPPGPSTSSTASFDTEKAFQFDLNKLPDEVEISNSKRQRIDLTPSHVVEQASHALPEPQKYIVTVADSAPNVLARKLGKRDPTLIMQNAASVITKHDFRPAPYGPSSSTVASSVSQIHSQPINQKASKFALNVYPYEVKRLSQETLHPVGHVLHMREENDMFVPSATVNGESVPKDSKTKNTQGPRVHKTDKATGKVEHIHAAFLKAFNLPFHQY…		RTSKRRG
PvRXLR100	145(168)	MRYLLLTFFTFHCQMVADALPRAKRLRLLREAKARKESGEGKIEEAGMIVTTGAPTPENETMEHNEVPQSTTDTDQKSEEIVEKIAQVQEEGANTEDESDEELLNLAPKRANWDMERDIAPMLRKLERRTQHAIVEILRTCDLKQ*		PRAKRLR KRLRLLREAKARK
PvRXLR101	466(466)	MRGAYSVITALLVVASSQIAAESDYQLQVYHHDVTVAGNAVVKSLPKRYLRGSQHVHDSNEERSVYSVLASMINEGVSKMPQAAEAVEKMPQAAEAVKKMPHAATAGKKVSRVTRTGKKMTSHGANARKGPLRADFVEKMPHAAEAKEEMQRANQHDLLKAIHQADEALEKSWHPSSDTAAIRYASHGISSNVILTLKEWRKNFRGMREMAVSSEHKDIIKPIHKAFVRLCGENMDPTTIEMSHIWNMMDWNVAASPATSHRQNLVSQAQRYVLIGLRSMKKDPAVWKEWNKLSKSLRFGVLDYLLNLHYQRWVRMYNIFKRHRPDKWDVPMNDKLSLDGNTDTNSALALQTHSNKQSLYPNEPSNAAWTSKGDRFVSSKRSRRTFNGNTDTASLPSKR…	KKMPHAATAGKKVSR	KRHR KRSR KKMPHAATAGKKVSR RRTFNGNTDTASLPSKRSK
PvRXLR102	477(477)	MRGGYYVLTALFVVASSEIAAESGHQLQANNHGRKIDDDAAMKSLSTRFLRESRGVHGNVANEERSVYSVLAGMINEGIKKMPRTAEVLKRKSRVIDPSDKIPHEAKLVEEMFHAAKAKETMESAEEYNELKTATEDAEKALKKHWNPSKTAVKGDDSHDIHSNEMLSVKNWWVDFTGLKSTVVDDTQDDMVDSVHNAFVTVCDKNIKPTREETSFLSRLLNWKVANSPRSVHKQRLIQRAQRYVILDLWKMQNTCKVWPEWEKLSDTLKFSVLDYLLNLHYQRLVRMYNIFARKRPDRNPAPLNPELNLVGNTGTSAAMAVNKNSKGQIPYPSEPLNAASTSKGERFHLIKRSKRTSDGNTDIASLPSIRSKVRSSKSVMPLLTESTTSGDHSVPAKR…	KKMPRTAEVLKRKSR	KRSR KKMPRTAEVLKRKSRV
PvRXLR104	484(484)	MRSAYPVLTALLVVASSQIAAGSGHQLQAYDHDRITDDNAVMKSLSTRFLRGSRDVHNNVANEERSVYSVLARMIKKGIKKMPRTAEVLKMKPHIKKASKKSPHEARLVKELFHAAEAKETMQGAREYKKLRRATRAAVEALEKHWNPSKTAVSGDAFHDIHSNQMLSVKKWKFNLTGLKPMVVNDEHHGMIDSVHKAFLTVCDKNVKPTRAETSYLWGLMNWKLAKYPRRSHKESLIEHAQRRVLLDMRKMKATKKVWPEWENLPDSLKFGVLDYLLNLHYQRLVRMYNIFARNRPDRNPAPLNPELNPVGNTGTSAAMAVAENPKGQSPYPSTPLTAASTSKGGRSNLKKRSKRTSDGNTDTASFPSKKLKVRSSKSVMPLLTEPTTSGDHSAPAKK…	RRVLLDMRKMKATKK	KKWK KKRS RRVLLDMRKMKATKK KRTSDGNTDTASFPSKKLK
PvRXLR105	522(522)	MRGPCSVITALLVVASSQIAAESDYRLQAYHHDVTAVGNAVVKPLPKRYLRGSQHVLDSNEERSVYSVLASMINEGVSKMPQAAEAVEKMPQAAEAVEKMPQAAEAVEKMPQAAEAVEKMPQAAEAVEKMPSAAMAGKKVSRVTKTGKKMPHAAEIEAVEETLHATNARKEPLRADFVEEMPHAAKAKEEMRRAKQHDLLRATEEADEALEKSWHSSEDTAAIGGASRGISSNVILSLKKWKNNFQGMRAMAVSGEHEDIIKPIHEAFVRLCGENMEPTTKEMTLIRNMLDWDVAASPESSHRQNLVSQAQRHVLIGLRIMQRDPEVWNEWNELSESLRFGVLDYLLNLHYQRWVRMYNIFKRHRPDKKDVPMNDKLSLGGNTDKNSALALQTHSKKQN…	KKRDGSVLIERSKRT	KKWK KRHR KKRDGSVLIERSKRT
PvRXLR108	510(484)	MRGAYYVLTALFVVTSSDIAAESDHPLHNFNHHVITAGNAVVKALPNRSLRGSRDGRNDLANEERSISSFLANMIDEGVAKLPLVAEIIKTKPLAAKAVKQKPRAMKKKFRAAKAVEEKSRPAKAAKKTPRAAKAAKKTPPQAKVVDEILYGVEATKEMGKSEEYGVLKAATEGADQALKKHWDPSRETAVIVAPSRDISGNVILSLRKWKVGFNGMRPMVVLDKHKDNIDRVHGAFGTLCDKNMQITPVETSYLWSMLDWNIEKNFKKKHKQTLVRLAQRYVLIGLRQVKKDRKVWNQWKKLPDPLKFGVLNYLLNLHYQRWVRMYNIFRRYRPDQNGVPSTLGGNANINRALALQKHSKVRSVFPYEPFDVAWASKGRRSVLSKRSRRTFDGNTDTA…		KKHK KRSR KPLAAKAVKQKPRAMKKKFRAAKAVEEKSRPAKAAKKTPRAAKAAKKTP
PvRXLR111	451(451)	MRGTLATALLLVASCRIAAESNQINPQQASHHVGTTLNKLFTKSSPRRFLRDNREQRVALALTAANESRTIENAVTSAVHGITDASTTTAATRDAARDILNQHAFPKEGIRPQFDLNLPPSETSALLTGASNIPQRNHAFSSITSGIAVSSSRTSNQRTAKTQANLDMSHQGTVRKTLSKTQFKNPAASKSTKRRKKARIIPPFVVNKVDTLYREHLTAKSLEFDPTIKETEAMLKLYVESTVDPLPVSTVHFNHFRYFKDQDLTLLKEKLGTTLESALSTLAALNLPPGMLKAIERPFVWYASLARWRAMYCDFFEFLNANSNKIATSLPNVEFFGGETSSTVRDQLLATLKEEMKTRTKTRRNGKIMNDLKVVLAKYNVEEEIKAAIRGLGEQFLKR…	KKPAASKSTKRRKKARI,KRDHEIIPLQRHSRR	KRDHEIIPLQRHSRR,KKPAASKSTKRRKKARI,FKKPAASKSTKRRKKAR
PvRXLR114	556(530)	MCGAHFVAIALLVAAGCQTAAEFDQDDIQQTSKDDSMASIDLLQSRNLRESRDSKDDLLSAGDEERTPPFPSGVLKEPKVADSTMAAANVMRTEGEASAIKAASKNLNQLKSNKPQRIAPASRSVAGQVLHSSPDSDKSLVSVENEQLLVLAKRRRTKHPTAMMTNAVRSAEQHDYRLAPTESSTLPAQASDGQLSKQLITQKVLQLDKKKHVDESLWREELMTVDEVLHLLETFDKPAHPTAVNVHEANAIGIATKKLNYLRRNKRKRIAPTSNNVVGQVPHAQPDPDKSPVLVAKDIPSVLAKRLRTDHPTAIMENAARFVTQHNYRLAPTGPSTIIAATPNSQLKYHLPGQKALHLDKNEHAGDLKSLRNEESHTIEHILHLRERNDKSAHTTAEN…	KKLNYLRRNKRKRIA	KRRR,KVKK,KKLNYLRRNKRKRIA
PvRXLR115	447(451)	MCGAHYVAIALLVVAGSLAAAEFDQNEIQQTSDDDVMASVNSTYELLQSRILRERREPKDNLLSAGDEERTPSSPSSFLKELKVSDSIMDAANVIRTEGGASAIDAALKNLNQLNRKRRQRIAPTSKNVAGHEVGTSSDTDKSLVSVENETPFVLAKRRRTKRSAAMMTNAARSAKQHDYRLAPTESSTIPAKAPDDQLNKQPISQKALQLDKNEHVDESLWREELMTVDEVLHLFEEFDKPAHPTAVNLQEPNAIETTSKKLNHLRRNKRKRKHIASTPKNVGQLVRAPPLSDKSPVLVAKGIPFVLAIRLKKNHPTAIMKNAAKFVTQHDYRLTPSGPSMINAATPNSQLKFHLLGQKALHLDKNEHAGDLNEESHTVEHIFHLRERNDKLAQTTAV…	KKLNHLRRNKRKRKH	KRRR,RKRR,KKLNHLRRNKRKRKHI
PvRXLR117	439(439)	MRGAYYVLAALLVVASSQIAAEFGHQLPVYDDGIMAARNAVVKTLPKRYLRGGHDVHDDSANEERSLYSVLVSLINEGVMKLPRATEELNMMPRAADDVEVMFRPAEVNEEMPHITKEELKKASKSAKEALKKLWKPASRTAADGHASHDIPTGEKLYLDLEAWDIKEFHMRGGSVIKKHRSMIASVHQEFLNLCDPNLHPTAAETSLLWGMFHWKPELCTIEIHGRNLMRLAKRDVQKGVLKITSNELLDNQWNQLSDTHKLSVQNCLLNLYYQRWVRMYNIFKRNRPDLIAAPLNLELNLGTSSALALRKHSQVPSNAASTSNVKSSVITKRSKRTFDSNTGTISLSSKQAKMQSSKSVVPLLTGATTSGEHVVPMQNLKLSLGGPSGGFAPYEPPK…	KKASKSAKEALKKLWK	KKASKSAKEALKKLWK
PvRXLR118	382(382)	MRGAYYVTIALLVVASSQISAEFGHQLQAYDHDVTAADDAVAETLAKRSLRGSRDVSNDVAIEERTKYSNVIEDGIEMLLRAAEALKEMPRAAVAVKDMPRAEEAVEKMAPIAEQDLLKNVIGADEASKRRRAPHGISTQRTLALPFKEWNTELKQMRGGSVLKKYRSKIKSVHQAFVDLCDKDLNPTVTETALLWGMFDWDVKSYSASAHKHNLIRLAKRYVHKDVVQIQSDDLAWNRWNEVSIPLRIGALNILLNLHYQRWVRMYNIFEQYQSALIGTPVSLELSLGGTTGTSSATALDKHLEVPMNKASTSKGKSSVFTRSSKRAFDSKTGTTSPSSKHSKMQRSSSPLTESTTSGDDPVFTKRSRHGVAVTSLSSISN*		KRRR,KRSR
PvRXLR120	276(276)	MRGAYYVITALLVVASSQTSADSGHRLHVYDHDVVAAENAAAKTLPQQSLRGSRDVPDDLAHEERAIISELVEEGAKLIPRAAENVEEMPRVTEAVGKRPRVAEKDALEKASGADEASKKPRNTATDDAFQGMSTEWELELPFKEWNTEIEPMREMPEPKWSWEKRKLVHEAFVKLCAEDLNPTVYETARLWSLFDGKAKSRPATFHRQVLIQLAKENVRRDVLIMKSVESEWDRWNEVSILSRVDVLNMLLNVHFQRWKRMYNAFGEQRSKLIAL*		KKPR
PvRXLR122	352(352)	MRGAYYVLIALLVVASSQTSAESGHQLQVYDHDFVAADTAAATTLPRQFLRGSRNVPGDLAHEERAITSELVEEGAKLIPRAAENVEEISRVAEAVGKRPRVAEEDVLNKASGANEAFKKPRNTATDDAFQGISTEQLLPLSYKQWDTEIKSMRIPKPEKYQNNIQSVYDAFVDVCDEDLKPTISETARLWNLFDRSFKPLTTRLHQQALAQFAKEYVLRDELRLKTEWARMNERTMPNRAGMLNMKLNWHFQRWVRMYNKFGERRSELIGTPLNVARSRGGTTGASRGTALHRHSIVPLNAASTSKGKSSVFTERSQRTFDDNTDIASPPSKHIKGQSSELVEPEGHRSKP*		KKPR,KRPR
PvRXLR123	96(96)	MVGAYYVGIALLVAGGSQTAAGVDQYDLEQTPDNGFSRLLALDEMLRSRFLRKSRNPKDNLMLSEANEERTPSSPSNSLTEFIVSEPITTNVMRTE*
PvRXLR124	265(265)	MPVLVSVALVARHSDTLGALQHVEQTISDFIDYSKCWTMAKAVSCRNIRLLRRILVHRGKDDNEGSCMDIERAMEVASASGDMEMVQFLHETYPQHGKTRCLELAASNGHLDVLRWIYKHRNGKDTLTMSAFDFAAGNGHLDVVEWMHANRSRGCSTRAMDCAARNGHLHIVQWLHAHRQEGCTTQAMDWAAQEGHFEVVQWLLLNRQEGCSSIAIDAAASNGHLKLVHWLHEHCNVTCSYFACAMAAERGHHHILEWIGQIEQT*
PvRXLR126	193(193)	MRYLLAVLIAAAFVISSGTSVSTIADDELILSKDTTIGAAVAPTFHDDKRMLQTKAVNGLEEERGWPLLETGIGKIKMGGKKFKHATKRMFGMVSPAGEAKFEAYKGLHKLKRGLIRMYRRVKWWFQKNILRQKHALEEGATRAKHKVSEANQKLKHRTKESEKTAYHRLKEAFQKFRHRMKDFFKKMRVYAY*		GGKKFKHA	2
PvRXLR128	266(266)	MRGAFYTAIALLIGRSQTAKEIDQTDVSKPYLNVVAIGGKGTKTTPKRYLRDGLAHSATNEERVKANVLSKDAMDLAAEGKDWLSLRLGTVDHSHTPQLKRKVDRLPAITQRRIEKKLTTAKQRVYDRQVKLDDPRYPEYLEMHHNFLDIPKMPPGMSLAEAVVMYNMVNWQSGSIPTGKKATNHLSHLAGRSPLRDVNKALDPTFVAKASEDQLRNAYFVKLQIMYAKVYDFCHSNGCTKKELVSPLEQKVEAKETKLLLPLFKN*	KRKVDRLPAITQRRIEKKLTTAKQRVYDRQVKRD	PQLKRKV,KRKVDRLPAITQRRIEKK
PvRXLR134	506(506)	MQGAYCVAVALLIAASGQAAANFGLEEPHQAPDSDFMASADTIDEMLQSRVLQVSHYPKDDLMLLAGNEERMLLARSNYLTKIPIPESIMTAANTMRMEGEASAIEAASKNVNQLRSNKRQPVASILNNVARHMSTTPDSDKFLVAVENDRPLVLAKRQRSAAITENGAKFAKQDDYRPVLSGPFTTNDEASNGRHNNQLFTLKALQLDKNENAGNVEDLWQEKKVSNRDLFHLLDEYENSAYLTVVSRLEANAIEAISKNSIRLESNKGKPIAPTPNIKVDQELYAPPDTGKSPVLVSTNIPYILAKRLKNEPPSAIIYNVAGFLAQHDYRPAPSGSSAISADAPNGQLDNQLITQKAFWLDKNKHIDDVESLFKEDTVEHLSHLREGNGESAHFTAV…
PvRXLR135	163(163)	MRRLYLFVLILATFLTTSHGIVDASQDFQHLRRGLQEEAGEDEERIKLSGFKLPKSFGKRFKQKLSTKTKAFATRAASRMFQKKKGPLYGKYYKNAGKPKRQTPQIAATGPAKPKVQSPEEAAAVPGPYGQSLEYRVAQKVPLREREAFNPAKLSKINEMIPV*		KKGPLYGKYYKNAGKPKRQ,LPKSFGKRFKQKLSTKTKAFATRAASRMFQKKKGPLYGKYYKNAGKPKR
PvRXLR138	720(720)	MRSAFYVAIVLLVAAGSQTAAKCDQDEPQHAPSNNFMASFDRVDQMLPSQVLQASRNLKDDFMFSAGDEERTPLAPSKLLKKVKFPDSVISTASAMRTTEDVNAIEIASKNLNQLRSNKRQRIVQTPNKMAGQAVVTPPALDIPLVSVANEKSLKLPKRRTRKRPTAVVENAARSVPQHDYHSAPQDSFKINAEAPNARLYNQLITQKALQLEKNEHLEKNAREEELVSFDLLHLFEKSAHPAAGNRQEANAIKVASKNLIQLESNTRKRNNVVGQVKRKRPNRDRSPVSVANGKPLGLAKRRKSNHPTAVAKNAASSVKQHDHRVAPPEPSRLDAKALDGRINNQQITQKASQLDKNEHVDKRSWREELVSVDELMHLFDEFDKSAHPTTVSRQETSA…	RKRNNVVGQVKRKRPNRD	RSNKRQR,RKRNNVVGQVKRKRPNR,KRKRPNRDRSPVSVANGKPLGLAKRRKS
PvRXLR142	560(560)	MRRAYFVAIALLVAAGGKTAAGFKHNEPLHASSSNFMASVDTVDEDLQSQNLQESRDPKDDLKLSAGNEERTPSALNNFLKEPKLLESIITAGKAMRTEGEANAIEAASKNLNQIESNKRQRIALTHNAVAGHRGHPSPDSDKSLMSVANENPLMLAESLKDQRPTAIMENAASLLKEHDYRLAPPESSTINDKAPDGRLKNQVVTQKAVQLDKNEHVDESFWREELVSVDQLMRLLDEFDKSAHPTTVNRHEESASAVALKSSNQLESITHQRIAPTSNNVIGQVAHAPSNNVIGQVAHAPSNNVIGQVAHAPSSLSPVLVAKNIPSILADRLMKKRPTAIMKNAARYLTQHINRPAPSGPSTNGATTSNGGLNNQLTSQKTFQLDQNKHVGDVKTFW…		KKRP
PvRXLR143	118(82)	MRHCAFLFRLFLIGYSCSVYFSACTQASSLKEPADELPRAEQWDSDGKRILQADDPEHIPTEERGITQNLSPAVESVGKVKASKMAVPKSVISKLNPVNWVKGTWAALKKGFKALQLG*			2
PvRXLR144	274(274)	MRPWLLLLVGLSSFFALSTSVNRAKNSGSDFDLESRASTTNVHSILSKRKLRAFGGDTNTLKDSGKARREEKVWKLFCSVFLQLDDKKKCMFETNQVSSHQPEPRPALSFMPGPKPAHSLVPESKPVRSLMTGNAPVRSIATELKLVLPRITETVKNPSKSQVVMLWLHKVADFSKSEHGVNTMAYRTLYEWLSPSFSDAKLAKFFVGLREDEALRETAEKMLAYMLIKSTSTEAVGRAWLKSGEHPSRLFESMNFKEADFKDTVFLGWLKYAS*		KRKL
PvRXLR146	265(265)	MRYYTQVVAASLVATLAVVDSIVFADRGNKLRFLRQDGATVTRGGKGEERTGTAGSVESLTNLANLYFDSNLSSRVIKKMLEEHDGHQPVLAMIEKRFQERGAQKYMYLDEGLVTRETAEKKFIEWILEGKTKKQVKKEFGISSEPGNESAVELQESAIKAYGDWLEDLNGRSWDLENTAASKAFAYLYGKHVSRDWILGMFKAWATEGTPLKVAKNHLFKEPMRPFDMFQEENFVAYVTYAKMLREKIKSISPPRRDPVPTASN*	KKFIEWILEGKTKKQVKK	KKFIEWILEGKTKKQVKK
PvRXLR147	217(217)	MRGAFYVTTALLITNSIRTAAEANPPGRQPMSHHDGVVPGKSSPRRFLQGSHEPHDKFAVSAANEERMPEPSAKITASLSEEALDTVRKAAHFTFDLNAPPEETPTGMVEAYQVLRQKDPRTVTASHPKRTAEALTSLDEALGYANPKYSAGGQSKKLRTSVSFKATEVRNSISRDRMTPTPRTLSDDDVQNVHKLYMEHLERNLAVFAPTVGGRRE*
PvRXLR149	270(270)	MRNGVVLFGLFFIGYSSCVLASLVEKSDVESTHAEQWDSNGKRTLQADDPERILAEERNMEQALLPAAEAIGKIKVSEKAVPRASLGSTLNPMKWPKRILDKVRLWLARIRLNLLKRTTVGEDSIDRAMMNGLTPFYLKKIKNDIMHYSSSVPHDKIKIEEDYDFYVKHFFGQFKGLYKDPPVFAVDKWNKLEEGMTKAEQNGNRRASDKVSRNIDKGLSIDQLFSLDISPFVYMRLLEKRGVFKDVENNMDKIDHLKDYVKVYKEHLMA*
PvRXLR150	276(276)	MRNIAFLIGLFFIGYSSCVLHATPTRASLVEKSDAESTHVEQWDSNGKRTLQADDRERILAEERGMEQTLLPAAEAIGKTKVSEKAVSRASLGSKLNPMTWPKRILYKIKLWYARFRQNLLKRATMDEESIDRSMMSGLTPFALKKIKNDIFHYSSSVPRDAIKIEKDYNSYVDQFFGQFNGLFKDPPVFEMAKWKKLEADMTSTEQIVERTALNKVSQYIDKGFSNEKLISLDVSPFVYMRLLEKRGVFKDVENNIDKIEHLKVYVKAYEEHLMV*
PvRXLR151	278(278)	MRNRAVLFGLFFIGYSSCVFHATPTRASLVENPDVESTHVEQWDSNGKRLLQVDGPKRILAEERGMSEGILPAAEAVEKTKVSEKAVPRASLGSKLNPMTWPKRILHKLKLWYARFLHWLLRKATVDEKTIDRSMMNGLTPSNLKRVKNDILHYSSSVPHDKIEIETDYDSYVEHFFGQFKGLDKDPPVFEMDKWNNLEKEMTKAEGYLKRRALNTVSRNIDKGLSNEQLISLDVSPFVYMRLLEKRGVFKDVENNKDKIDQLKDYIKAYKEHLMVEQ*		KRVK	3
PvRXLR152	279(279)	MRNGSVLFGLFFIGHSCSVLLAAPTRASNNFDVESTHAEQWDSNGKRTLQADDSERTLAEERSMTQALLPAAEAFGKTKLPETTVPRASLGSKLNPMTWLKRIWYKLRLWNARFRLAKLKVRTSGENSIDRATLEGLTPLYLKKLKNEIFRYSSSVPRDKVQIEDEYDTFVTKYFRHFDGLFKEKPVTKMGKWDKLVRAMTRTGQLAMRAMLRKVGRTVDKGYSNEKLISLDVSPLLYMRLLVKRGVFTDVEHNKAKIDRLKNYVKAYKEHVMVSQPGG*
PvRXLR153	275(275)	MRNRAFLFGLFFIEYACLVLFAAPTRASLLKSNVESTLAEQWDSNGTRTLQADDSKRISAEERSMEQALLPGAEAMGKTKVPEKAVPRASLGSKLNPLNWPKRIWYKLRLWYARVRLYILKQKTTGENAIGIAAMEGLTPLSLKKLKNEIFHYSSSEPHDKWLIEKDYNSFVKHYFSQFYGLYQNPPVSEIDKWNILVEEMLPLERIAVRMAMDRVGRIVDKGYSIEKLISLDVSPLLYLRLMDSKGVFENVKENKDAIEHLRDYVEAYHKNVMM*			1
PvRXLR154	261(261)	MRRCALLFRLFLISYSCSVYFSACTQASSLKEPDEELPRAEQWDDNGKRILQADDPEHIRTEERGITQNLKPAAESIGKVKAAGKAIKTSVLNSKLMNWVKTALRKGYTAWQLVKMYSLSKGGGVSAMMSGITPLTYKTVYGRTIASKVDVKEKFDTFKTEYFKLFEDLDNVKPSSGMQYWDDELKKLPWTRQFTARLALNKVRKILKSDPSVEKMIDLNVSPLLYMRALEKQGAFARNDVAAINKLKDYVKAFKKHVDLA*			2
PvRXLR158	105(105)	MRGAHYVAIVLLVAAGGQTAAGFDQDEPQHAPDNGYMASVDLRNEFLQSRALQASRNPKDDLMFSAGDEERTPLARSNYLKKVTIPDSIINTANAMRMEGKQVRL*
PvRXLR159	111(108)	MRGAYYVAIAFLVAASSRTAAEFDQAEPQPAINNDILTSGGTVNEMLPKRVLRGSRDLKDKLAVYANDEQRTFDLFPNENNFSKALNPTITKTANVMRADRDDVMAKAAEQ*
PvRXLR160	225(225)	MVFLLTALHLSTFLLREMYQIADIFEDHFAIVLFLWSLFLIPSVAVPFMSTRIARDGLLAFNVEHMKVAQVIVQVSRLLRARQTLRTLRFVAEMKIHLRENVRRNNEQVMLNVEEKPQVPLPQAPRRRSSIIPIDATATFKAARRRSSTHLDPLVTAGVLRSIQQTPLPLPVASKATFEPPLSPLAAYLTPRKQRGDAYRREMERREIHTIFCLFDVDGSVCYSQ*		RRSSIIPIDATATFKAARR
PvRXLR161	142(142)	MKNVPYLSAVGAIMYLMVVTRPDLAAAVGVLSQFASDPCPTHWQALKRVLRYLQSTQTYGLEFTRAGTAKLVGYSDADWAGDVESRRSTSGYLFKLNGGCVSWRSKKQRTVALSSTEDEYMALSEATQEAVWLTVRTRRTKG*
