# Supplementary material for: In Planta Functional Analysis and Subcellular Localization of the Oomycete Pathogen Plasmopara viticola Candidate RXLR Effector Repertoire
Source: Front Plant Sci. 2018 Apr 13;9:286. doi: 10.3389/fpls.2018.00286 (PMC5908963; doi:10.3389/fpls.2018.00286)
Supplement: Table S2 — List of primers used in this study. [file Table2.XLS]

## Sheet: Sheet1
Gene	Sense primer	Anti-sense primer	Purpose
PvRXRL3	ATGCGTGCATCGACAATCC	ATTATATTTTGGTTTCGCCAATAC	for pLB
	CAGCACCAGCTAGCATCGATATGCTTGACAGCGGTGAAATTGATAAG	CCGTTCATCGGCGGTCGACTTATTTATATTTTGGTTTCGCC	for pGR106
	GAACACGGGGGACTCTAGAATGCTTGACAGCGGTGAAATTGATAAG	CATGGTGGCGACCGGTACCCCATTATATTTTGGTTTCGCCAATACTC	for pBI121
	CGGAATTCATGCGTGCATCGACAATCC	CCCTCGAGACCGCTGTCAAGGGCAGTC	for pSUC2
PvRXRL6	ATGCGCGGCGCATTTTACATG	GCTTTTGAATAGAGGCAATAAGG	for pLB
	CAGCACCAGCTAGCATCGATATGACAGAAATTGACCCGACTG	CCGTTCATCGGCGGTCGACCTAGCTTTTGAATAGAGGCAA	for pGR106
	GAACACGGGGGACTCTAGAATGACAGAAATTGACCCGACTG	CATGGTGGCGACCGGTACCCCGCTTTTGAATAGAGGCAA	for pBI121
	CGGAATTCATGCGCGGCGCATTTTACATAG	CCCTCGAGAGCTGTACGGCTGCGTACTAC	for pSUC2
PvRXLR7	ATGCGTAGCGCGTATTACGTC	TTACTCTTCAGCGCTTTGCATC	for pLB
	CAGCACCAGCTAGCATCGATATGCACCAGCTCCAAGCCTACGAT	CCGTTCATCGGCGGTCGACTTACTCTTCAGCGCTTTGCATCAT	for pGR106
	GAACACGGGGGACTCTAGAATGCACCAGCTCCAAGCCTACGAT	CATGGTGGCGACCGGTACCCCCTCTTCAGCGCTTTGCATCAT	for pBI121
	CGGAATTCATGCGTAGCGCGTATTACG	CCCTCGAGTTGGAGCTGGTGGCCGGATC	for pSUC2
PvRXLR8	ATGCGCGGCACATTGGCGAC	TTACGAAGAACTTCGGGGTCG	for pLB
	CAGCACCAGCTAGCATCGATATGGAGTCTAATCAGCTCGATCCTC	CCGTTCATCGGCGGTCGACTTACGAAGAACTTCGGGGTCGC	for pGR106
	GAACACGGGGGACTCTAGAATGGAGTCTAATCAGCTCGATCCTC	CATGGTGGCGACCGGTACCCCCGAAGAACTTCGGGGTCGC	for pBI121
PvRXLR14	ATGCACAGCTTTAAACTCCTCC	CGGATTCAGGTATTTCGGAGG	for pLB
	CAGCACCAGCTAGCATCGATATGGTCCCACGTGGCTCTCTGAGCG	CCGTTCATCGGCGGTCGACTCACGGATTCAGGTATTTCGGAGG	for pGR106
	GAACACGGGGGACTCTAGAATGGTCCCACGTGGCTCTCTGAGCG	CATGGTGGCGACCGGTACCCCCGGATTCAGGTATTTCGGAGG	for pBI121
	CGGAATTCATGCACAGCTTTAAACTCCTC	CCCTCGAGCAGAGAGCCACGTGGGAC	for pSUC2
PvRXLR15	ATGCGCGGGCACAGCGCTC	CTAAACGTTCATCTTCGCGAC	for pLB
	CAGCACCAGCTAGCATCGATATGGAAGTCGCAAACACGGCAG	CCGTTCATCGGCGGTCGACCTAAACGTTCATCTTCGCGAC	for pGR106
	GAACACGGGGGACTCTAGAATGGAAGTCGCAAACACGGCAG	CATGGTGGCGACCGGTACCCCCCAACGTTCATCTTCGCGACAAAC	for pBI121
	CGGAATTCATGCGCGGGCACAGCGCTC	CCCTCGAGTGCGACTTCAGCGGCACC	for pSUC2
PvRXLR16	ATGCGTCTCGCTCTGCTATC	CCCAAAAAGGAGAAAGTGCC	for pLB
	CAGCACCAGCTAGCATCGATATGAACGATGTCTCCAAGATCC	CCGTTCATCGGCGGTCGACATGAACGATGTCTCCAAGATCC	for pGR106
	GAACACGGGGGACTCTAGATCACCCAAAAAGGAGAAAGTGC	CATGGTGGCGACCGGTACCCCCCCAAAAAGGAGAAAGTGC	for pBI121
	CGGAATTCATGCGTCTCGCTCTGCTATC	CCCTCGAGGACATCGTTTGCGTTCGTATG	for pSUC2
PvRXLR18	ATGCGCGGAAGTACGGCC	CTAATTGCCGCCGCTCGC	for pLB
	CAGCACCAGCTAGCATCGATATGACTGCAATCGGAAAATCTCGC	CCGTTCATCGGCGGTCGACCTAATTGCCGCCGCTCGCGC	for pGR106
	CGATACACCAAATCGACTCTAGAATGACTGCAATCGGAAAATCTCGC	CCACTAGTATTTAAATGTCGACATTGCCGCCGCTCGCGC	for pSuper1300
PvRXLR20	ATGCAGTCTCCGTACATCATTC	CGAATCGTTATAATTTGTCG	for pLB
	CAGCACCAGCTAGCATCGATATGGGTGCTACTTCTACGATCGC	CCGTTCATCGGCGGTCGACCTACGAATCGTTATAATTTGTCG	for pGR106
	GAACACGGGGGACTCTAGAATGGGTGCTACTTCTACGATCGC	CATGGTGGCGACCGGTACCCCCGAATCGTTATAATTTGTCGATC	for pBI121
	CGGAATTCATGCAGTCTCCGTACATCATTC	CCCTCGAGACCACTGATACTACCAAGTAATG	for pSUC2
PvRXLR21	ATGAACCTATCGACGTTGC	ACCTCTCAGTTCGATAAGCTC	for pLB
	CAGCACCAGCTAGCATCGATATGAACCAGGCTACCGAC	CCGTTCATCGGCGGTCGACTCAACCTCTCAGTTCGATAAGC	for pGR106
	GAACACGGGGGACTCTAGAATGAACCAGGCTACCGACATCATG	CATGGTGGCGACCGGTACCCCACCTCTCAGTTCGATAAGCTC	for pBI121
	CGGAATTCATGAACCTATCGACGTTGC	CCCTCGAGCGCTGAGCCTCCGTGCAGTTG	for pSUC2
PvRXLR24	ATGCGCGGCGCTTTTTACG	ATCATGAGAAGGCAACGTTTC	for pLB
	CAGCACCAGCTAGCATCGATATGGAATGCAACCAAGACGAACC	CCGTTCATCGGCGGTCGACTTAATCATGAGAAGGCAACG	for pGR106
	GAACACGGGGGACTCTAGAATGGAATGCAACCAAGACGAACC	CATGGTGGCGACCGGTACCCCATCATGAGAAGGCAACG	for pBI121
	CGGAATTCATGCGCGGCGCTTTTTACGTG	CCCTCGAGGTTGCATTCTGCAGCTGTATG	for pSUC2
PvRXLR31	ATGCGCCACTGTGCATGTC	TTACCTTCCCAATGGACTCC	for pLB
	CAGCACCAGCTAGCATCGATATGACACACACATCCTCGCTG	CCGTTCATCGGCGGTCGACTTACCTTCCCAATGGACTCC	for pGR106
	GAACACGGGGGACTCTAGAATGACACACACATCCTCGCTGAAG	CATGGTGGCGACCGGTACCCCCCTTCCCAATGGACTCCAC	for pBI121
	CGGAATTCATGCGCCACTGTGCATGTCTC	CCCTCGAGGCAGGCCGAGAAGTAGACATTG	for pSUC2
PvRXLR32	ATGCGCGGCGCATATTACGTGG	TCAAGTTGAAAGCTTGAGGACCC	for pLB
	CAGCACCAGCTAGCATCGATATGGAGCCTGACCAGGCCGAGCC	CCGTTCATCGGCGGTCGACTCATTTCTCTCTACCGATGCGAA	for pGR106
	GAACACGGGGGACTCTAGAATGGAGCCTGACCAGGCCGAGCC	CATGGTGGCGACCGGTACCTTTCTCTCTACCGATGCGAACAG	for pBI121
	CGGAATTCATGCGCGGCGCATATTACGTGG	CCCTCGAGTGCAGCTGCTCGGCTGCTGGCTG	for pSUC2
PvRXLR35	ATGCGTGGTGCGTATTACATC	CAAAGCTTTGTCAGTCCTTTTG	for pLB
	CAGCACCAGCTAGCATCGATATGTCTGACCGTCAGCTCCAAATC	CCGTTCATCGGCGGTCGACTCACAAAGCTTTGTCAGTCCTTTTG	for pGR106
	GAACACGGGGGACTCTAGAATGTCTGACCGTCAGCTCCAAATC	CATGGTGGCGACCGGTACCCCCAAAGCTTTGTCAGTCCTTTTG	for pBI121
	CGGAATTCATGCGTGGTGCGTATTACATC	CCCTCGAGTCCTGCAGCTACCTGGCTGC	for pSUC2
PvRXLR36	ATGCGTGGCACAATTTACGTG	AGTTGTAACCTTTAGGATCG	for pLB
	CAGCACCAGCTAGCATCGATATGAAATCTGACCAGGTCGAGCC	CCGTTCATCGGCGGTCGACTTAAGTTGTAACCTTTAGGATCG	for pGR106
	GAACACGGGGGACTCTAGAATGAAATCTGACCAGGTCGAGCC	CATGGTGGCGACCGGTACCCCAGTTGTAACCTTTAGGATCGAATC	for pBI121
	CGGAATTCATGCGTGGCACAATTTACGTG	CCCTCGAGTGCAGATGCTAGGCTACTAGC	for pSUC2
PvRXLR37	ATGACTTATCGCTTACCATTCG	TCAGACCATCGCTTCTTTATGCA	for pLB
	CAGCACCAGCTAGCATCGATATGCTGGAGAATGCCAACTG	CCGTTCATCGGCGGTCGACTCAGACCATCGCTTCTTTATGC	for pGR106
	GAACACGGGGGACTCTAGAATGCTGGAGAATGCCAACTG	CATGGTGGCGACCGGTACCCCGACCATCGCTTCTTTATGC	for pBI121
	CGGAATTCATGACTTATCGCTTACCATTCG	CCCTCGAGGGCTAACACGACATGCTTAGC	for pSUC2
PvRXLR38	ATGCATCTCATCTATATTGTTATG	CTAAGTACTTCTACTCGTATGTG	for pLB
	CAGCACCAGCTAGCATCGATATGAGCAGCTCTGCGATTCTCG	CCGTTCATCGGCGGTCGACCTAAGTACTTCTACTCGTATGTGG	for pGR106
	GAACACGGGGGACTCTAGAATGAGCAGCTCTGCGATTCTCG	CATGGTGGCGACCGGTACCCCAGTACTTCTACTCGTATGTGG	for pBI121
	CGGAATTCATGCATCTCATCTATATTGTTATG	CCCTCGAGCGCAGAGCTGCTGGCGTGAAG	for pSUC2
PvRXLR39	ATGCGCGGCGCATACTACG	AATTAAAAGCTCCAGGATCC	for pLB
	CAGCACCAGCTAGCATCGATATGGCTGAAGTTGACCAGAC	CCGTTCATCGGCGGTCGACTCACTTCTCCCCCAGTTTAG	for pGR106
	GAACACGGGGGACTCTAGAATGGCTGAAGTTGACCAGAC	CATGGTGGCGACCGGTACCCCCTTCTCCCCCAGTTTAG	for pBI121
PvRXLR40	ATGCGTCTTTACACTCAAGTCG	CTAGTTCGAGGGAGTGGAAAC	for pLB
	CAGCACCAGCTAGCATCGATATGAAAGTATCAAATGCC	CCGTTCATCGGCGGTCGAC	for pGR106
	CGATACACCAAATCGACTCTAGAATGAAAGTATCAAATGCC	CCACTAGTATTTAAATGTCGACGTTCGAGGGAGTGGAAACTG	for pSuper1300
	CGGAATTCATGCGTCTTTACACTCAAGTC	CCCTCGAGAGAGTCCACAATTGCCAAGG	for pSUC2
PvRXLR41	ATGTTGGGATTCGTGACTGG	CTAGCTTTTCTCGTACTCCCC	for pLB
	CAGCACCAGCTAGCATCGATATGCAGCCAAACGAACACTCCC	CCGTTCATCGGCGGTCGACCTAGCTTTTCTCGTACTCCCC	for pGR106
	GAACACGGGGGACTCTAGAATGCAGCCAAACGAACACTCCC	CATGGTGGCGACCGGTACCCCGCTTTTCTCGTACTCCCCAAC	for pBI121
	CGGAATTCATGTTGGGATTCGTGACTGG	CCCTCGAGGTTTGGCTGAGACACTATAAC	for pSUC2
PvRXLR43	ATGAAGGTAACCATGGCGC	CAACTTTTGCAATAAAGTCCGC	for pLB
	CAGCACCAGCTAGCATCGATATGAGTGAAAGCACACCGAGT	CCGTTCATCGGCGGTCGACTTACAACTTTTGCAATAAAGTCC	for pGR106
	GAACACGGGGGACTCTAGAATGAGTGAAAGCACACCGAGT	CATGGTGGCGACCGGTACCCCCAACTTTTGCAATAAAGTCCGC	for pBI121
	CGGAATTCATGAAGGTAACCATGGCGC	CCCTCGAGGCCTATACAAGGCGCCTGAAG	for pSUC2
PvRXLR45	ATGAGCATATTTATATTTATTTC	CTAGAAGTTGATCCGCTTGAAG	for pLB
	CAGCACCAGCTAGCATCGATATGCATAAGCGAAGCTCCATC	CCGTTCATCGGCGGTCGACTTAGTACGACGAATTTGTGACGAC	for pGR106
	GAACACGGGGGACTCTAGAATGCATAAGCGAAGCTCCATC	CATGGTGGCGACCGGTACCCCGTACGACGAATTTGTGACGAC	for pBI121
	CGGAATTCATGAGCATATTTATATTTATTTC	CCCTCGAGGATGGAGCTTCGCTTATGCTGATG	for pSUC2
PvRXLR47	ATGATCTGTCTTTTACCATTAATC	TCATGAGCTTGTGACAGGATCG	for pLB
	CAGCACCAGCTAGCATCGATATGCTAGAGATTGCAACCGG	CCGTTCATCGGCGGTCGACTCATGAGCTTGTGACAGGATCG	for pGR106
	GAACACGGGGGACTCTAGAATGCTAGAGATTGCAACCGG	CATGGTGGCGACCGGTACCCCTGAGCTTGTGACAGGATCGTAC	for pBI121
PvRXLR48	ATGTGTTGCGTGTCTTGGAATTG	CTAGTTCTTCAGTATGTTTTCC	for pLB
	CAGCACCAGCTAGCATCGATATGCGAATAAGTGTGAAC	CCGTTCATCGGCGGTCGACCTAGTTCTTCAGTATGTTTTCC	for pGR106
	GAACACGGGGGACTCTAGAATGCGAATAAGTGTGAAC	CATGGTGGCGACCGGTACCCCGTTCTTCAGTATGTTTTCC	for pBI121
PvRXLR49	ATGATTCGTCGCTCACCATTG	TTAAACGCTTCGGAGTCGAGAG	for pLB
	CAGCACCAGCTAGCATCGATATGCTGGATGATGCCACCCG	CCGTTCATCGGCGGTCGACTTAAACGCTTCGGAGTCGAGAG	for pGR106
	GAACACGGGGGACTCTAGAATGCTGGATGATGCCACCCG	CATGGTGGCGACCGGTACCCCAACGCTTCGGAGTCGAGAG	for pBI121
	CGGAATTCATGATTCGTCGCTCACCATTG	CCCTCGAGTGCCAGCACAACATGCGTAATTG	for pSUC2
PvRXLR50	ATGCGTTCGTCTACGGTTTTG	TTACCGAGCCGTGTTAAGCTC	for pLB
	CAGCACCAGCTAGCATCGATATGGTGACGACTGCCCTCATCAG	CCGTTCATCGGCGGTCGACTTACCGAGCCGTGTTAAGCTC	for pGR106
	GAACACGGGGGACTCTAGAATGGTGACGACTGCCCTCATCAG	CATGGTGGCGACCGGTACCCCCCGAGCCGTGTTAAGCTCAAG	for pBI121
	CGGAATTCATGCGTTCGTCTACGGTTTTG	CCCTCGAGCGTCACACCATTTACTGCGAG	for pSUC2
PvRXLR51	ATGCGTTCATCTACAATTCTG	CTACAAAACACCGCCACGGC	for pLB
	CAGCACCAGCTAGCATCGATATGGTTACGACTGCACTCATTAGC	CCGTTCATCGGCGGTCGACCTACAAAACACCGCCACGGCG	for pGR106
	GAACACGGGGGACTCTAGAATGGTTACGACTGCACTCATTAGC	CATGGTGGCGACCGGTACCCCCAAAACACCGCCACGGCGTGTAT	for pBI121
	CGGAATTCATGCGTTCATCTACAATTCTG	CCCTCGAGCGTAACACCATTTACTGCGAC	for pSUC2
PvRXLR54	ATGATCTTCACTCTGCTCGGCCTC	TCAAGCAGTGCGTCTACGCCTG	for pLB
	CAGCACCAGCTAGCATCGATATGCACGTCTTCATTCTGCAAC	CCGTTCATCGGCGGTCGACTCAAGCAGTGCGTCTACGCCTG	for pGR106
	GAACACGGGGGACTCTAGAATGCACGTCTTCATTCTGCAAC	CATGGTGGCGACCGGTACCCCAGCAGTGCGTCTACGCCTGGCC	for pBI121
	CGGAATTCATGATCTTCACTCTGCTCGGC	CCCTCGAGGACGTGAGCAATACAGGCGG	for pSUC2
	CCGCTCGAGATGATCTTCACTCTGCTCGGC	GGTTCGAAAGCAGTGCGTCTACGCCTG	for pUC19-35S-3FLAG-RBS
PvRXLR57	ATGCACCGGAAGAGATTGCG	TGGAAGAACATGTAACAGATATC	for pLB
	CAGCACCAGCTAGCATCGATATGCAGTTGATGCTGGATCC	CCGTTCATCGGCGGTCGACTTATGGAAGAACATGTAACAG	for pGR106
	GAACACGGGGGACTCTAGAATGCAGTTGATGCTGGATCC	CATGGTGGCGACCGGTACCCCTGGAAGAACATGTAACAG	for pBI121
	CGGAATTCATGCACCGGAAGAGATTGCG	CCCTCGAGGACGCACGTAATCAAATCCAG	for pSUC2
PvRXLR69	ATGCATTCCTCTACGATTCTG	CCATGGCCGAGGATTTTTTATTC	for pLB
	CAGCACCAGCTAGCATCGATATGGTTACGACTGCACTTATTG	CCGTTCATCGGCGGTCGACTCACCATGGCCGAGGATTTTTT	for pGR106
	GAACACGGGGGACTCTAGAATGGTTACGACTGCACTTATTG	CATGGTGGCGACCGGTACCCCCCATGGCCGAGGATTTTTTATTC	for pBI121
	CGGAATTCATGCATTCCTCTACGATTCTG	CCCTCGAGCGTAACACCATTCACTGCAAG	for pSUC2
PvRXLR70	ATGCGTGGTGCGTATTACATC	TCAGCCAGTGTTTTTGTCATAG	for pLB
	CAGCACCAGCTAGCATCGATATGTCTGACCGTCAGCTCCAAATC	CCGTTCATCGGCGGTCGACTCAGCCAGTGTTTTTGTCATAG	for pGR106
	GAACACGGGGGACTCTAGAATGTCTGACCGTCAGCTCCAAATC	CATGGTGGCGACCGGTACCCCGCCAGTGTTTTTGTCATAGATAC	for pBI121
	CGGAATTCATGCGTGGTGCGTATTACATC	CCCTCGAGTCCTCTAAGTTCCTGACTGCTG	for pSUC2
PvRXLR71	ATGCGTCCTACTGGATGGC	TCATAGAGTCGAGAAACGCG	for pLB
	CAGCACCAGCTAGCATCGATATGGGGCCACCACGTCCTCG	CCGTTCATCGGCGGTCGACTCATAGAGTCGAGAAACGCG	for pGR106
	GAACACGGGGGACTCTAGAATGGGGCCACCACGTCCTCG	CATGGTGGCGACCGGTACCCCTAGAGTCGAGAAACGCG	for pBI121
	CGGAATTCATGCGTCCTACTGGATGGCGG	CCCTCGAGAGCTGCTTGGAACGGCAGGAG	for pSUC2
PvRXLR73	ATGCGTCTGCTTCATGTGG	AGTGCATGCATTAGCAGGTAG	for pLB
	CAGCACCAGCTAGCATCGATATGCAACATTACAATGTGAGC	CCGTTCATCGGCGGTCGACTCAAGTGCATGCATTAGCAGG	for pGR106
	GAACACGGGGGACTCTAGAATGCAACATTACAATGTGAGC	CATGGTGGCGACCGGTACCCCAGTGCATGCATTAGCAGG	for pBI121
PvRXLR76	ATGAGCGGCGCGTTTTACGTC	TCTTTTTTTCACATTCCGCAAG	for pLB
	CAGCACCAGCTAGCATCGATATGGAATCTGGCAAGCGACTTG	CCGTTCATCGGCGGTCGACTTATCTTTTTTTCACATTCCGC	for pGR106
	CGATACACCAAATCGACTCTAGAATGGAATCTGGCAAGCGACTTG	CCACTAGTATTTAAATGTCGACTCTTTTTTTCACATTCCGC	for pSuper1300
	CGGAATTCATGAGCGGCGCGTTTTACGTC	CCCTCGAGTGCAGCTATCTGATCGCTGG	for pSUC2
PvRXLR78	ATGATGAAAACCGTGATGATG	CTACTGAATTGATAACGCAAGC	for pLB
	CAGCACCAGCTAGCATCGATATGGAACCACAGCTTGCAGC	CCGTTCATCGGCGGTCGACCTACTGAATTGATAACGCAAGC	for pGR106
	GAACACGGGGGACTCTAGAATGGAACCACAGCTTGCAGC	CATGGTGGCGACCGGTACCCCCTGAATTGATAACGCAAGC	for pBI121
	CGGAATTCATGATGAAAACCGTGATGATG	CCCTCGAGTGCAAGCTGTGGTTCTGCTTTC	for pSUC2
PvRXLR80	ATGAAGAAACGTGCCTTGCC	TTACTGCAAGAATTGCGCGAGC	for pLB
	CAGCACCAGCTAGCATCGATATGTTTGCTGTGCTTGATCTGC	CCGTTCATCGGCGGTCGACTTACTGCAAGAATTGCGCG	for pGR106
	GAACACGGGGGACTCTAGAATGTTTGCTGTGCTTGATCTGC	CATGGTGGCGACCGGTACCCCCTGCAAGAATTGCGCGAGC	for pBI121
	CGGAATTCATGAAGAAACGTGCCTTGCC	CCCTCGAGACTTTGAGAGCTTTGCTGCAAG	for pSUC2
PvRXLR81	ATGTTAGTGTCCATGCTGCTC	CTAGTCGGCAATGGCGCAGTC	for pLB
	CAGCACCAGCTAGCATCGATATGTCCACGCCATCACTTTCC	CCGTTCATCGGCGGTCGACCTAGTCGGCAATGGCGCAG	for pGR106
	GAACACGGGGGACTCTAGAATGTCCACGCCATCACTTTCC	CATGGTGGCGACCGGTACCCCGTCGGCAATGGCGCAGTCAG	for pBI121
	CGGAATTCATGTTAGTGTCCATGCTGCTC	CCCTCGAGGGAAAGTGATGGCGTGGACAAAG	for pSUC2
PvRXLR82	ATGTTCCACCTTTATCTTTTGC	TCACGACCACGCTTCAGTCC	for pLB
	CAGCACCAGCTAGCATCGATATGATGAAGTGTTCCATTTCC	CCGTTCATCGGCGGTCGACTCACGACCACGCTTCAGTCCC	for pGR106
	GAACACGGGGGACTCTAGAATGATGAAGTGTTCCATTTCC	CATGGTGGCGACCGGTACCCCCGACCACGCTTCAGTCCC	for pBI121
PvRXLR83	ATGCTTGTCTTGCTCGCAGC	TGCAACGCGCTTCGCATTTTTTG	for pLB
	CAGCACCAGCTAGCATCGATATGCTGCAACTCATCCAGC	CCGTTCATCGGCGGTCGACTCATGCAACGCGCTTCG	for pGR106
	CGATACACCAAATCGACTCTAGAATGCTGCAACTCATCCAGC	CCACTAGTATTTAAATGTCGACTGCAACGCGCTTCG	for pSuper1300
	CGGAATTCATGCTTGTCTTGCTCGCAGCG	CCCTCGAGTGCATCCGTACTTGTAAGCCGAG	for pSUC2
PvRXLR85	ATGCGCTACTGTGCATTTCGC	CAGTGTAATGTGTTTGTAGTAGG	for pLB
	CAGCACCAGCTAGCATCGATATGTCCTCGCTCGAGAAATC	CCGTTCATCGGCGGTCGACTTACAGTGTAATGTGTTTGTAG	for pGR106
	GAACACGGGGGACTCTAGAATGTCCTCGCTCGAGAAATC	CATGGTGGCGACCGGTACCCCCAGTGTAATGTGTTTGTAGTAGG	for pBI121
	CGGAATTCATGCGCTACTGTGCATTTCGC	CCCTCGAGTGCCAGCGTAGGGGTCGAAAG	for pSUC2
PvRXLR86	ATGATGGTCAAATTCGTCTTGG	TTAGAGCCGGCGGCAACC	for pLB
	CAGCACCAGCTAGCATCGATATGGACGTGGCCTTCGTGTC	CCGTTCATCGGCGGTCGACTTAGAGCCGGCGGCAACC	for pGR106
	GAACACGGGGGACTCTAGAATGGACGTGGCCTTCGTGTC	CATGGTGGCGACCGGTACCCCGAGCCGGCGGCAACC	for pBI121
	CGGAATTCATGATGGTCAAATTCGTCTTG	CCCTCGAGGGCCACGTCCGACACGGACAATAG	for pSUC2
PvRXLR89	ATGACTAGCGTTGTGATAGTAG	TTATTCGCTGATGACGCAAATG	for pLB
	CAGCACCAGCTAGCATCGATATGTCCTGGCCGTGCGTG	CCGTTCATCGGCGGTCGACTTATTCGCTGATGACGCAAATG	for pGR106
	GAACACGGGGGACTCTAGAATGTCCTGGCCGTGCGTG	CATGGTGGCGACCGGTACCCCTTCGCTGATGACGCAAATG	for pBI121
PvRXLR90	ATGAAAAGTGCTGCCGCTTTC	TCAAAGTCGACGACGACGGC	for pLB
	CAGCACCAGCTAGCATCGATATGACGGAAGTTCAAGGTAC	CCGTTCATCGGCGGTCGACTCAAAGTCGACGACGACGG	for pGR106
	CGATACACCAAATCGACTCTAGAATGACGGAAGTTCAAGGTAC	CCACTAGTATTTAAATGTCGACAAGTCGACGACGACGG	for pSuper1300
PvRXLR91	ATGGTTATTCCTCATATTATTTGTC	CTAGAGTACCCGCCTTCGAG	for pLB
	CAGCACCAGCTAGCATCGATATGCGGTTTTTATCTCTGGG	CCGTTCATCGGCGGTCGACCTAGAGTACCCGCCTTCGAGC	for pGR106
	GAACACGGGGGACTCTAGAATGCGGTTTTTATCTCTGGG	CATGGTGGCGACCGGTACCCCGAGTACCCGCCTTCGAGC	for pBI121
PvRXLR93	ATGCGCTTCTACTTGACCAAG	ATAAGCGGCAATAGTAGGTGC	for pLB, RT-PCR
	CAGCACCAGCTAGCATCGATATGTGGACCACAGGGCTTTCGAC	CCGTTCATCGGCGGTCGACTTAATAAGCGGCAATAGTAGGTG	for pGR106
	CGATACACCAAATCGACTCTAGAATGTGGACCACAGGGCTTTCGAC	CCACTAGTATTTAAATGTCGACATAAGCGGCAATAGTAGGTG	for pSuper1300
	CGGAATTCATGCGCTTCTACTTGACCAAG	CCCTCGAGCGAAAGCCCTGTGGTCCAAGCG	for pSUC2
PvRXLR94	ATGGCTCAGCTTCATAGATGG	GAATACAATGTGTGACGCTTCG	for pLB, RT-PCR
	CAGCACCAGCTAGCATCGATATGATTGAAGCAGAAGTGTACG	CCGTTCATCGGCGGTCGACCTAGAATACAATGTGTGACGC	for pGR106
	GAACACGGGGGACTCTAGAATGATTGAAGCAGAAGTGTACG	CATGGTGGCGACCGGTACCCCGAATACAATGTGTGACGCTTCG	for pBI121
PvRXLR95	ATGCGCGGCGCTTCTTACG	TTAATTGCTTAGCTTTAAAATCC	for pLB, RT-PCR
	CAGCACCAGCTAGCATCGATATGGAATGCAACCAGGACAAACC	CCGTTCATCGGCGGTCGACTTAATTGCTTAGCTTTAAAATCC	for pGR106
	GAACACGGGGGACTCTAGAATGGAATGCAACCAGGACAAACC	CATGGTGGCGACCGGTACCCCATTGCTTAGCTTTAAAATCC	for pBI121
	CGGAATTCATGCGCGGCGCTTCTTACGTG	CCCTCGAGTGCAGCTGTTTGGCTGCTAACC	for pSUC2
PvRXLR100	ATGCGATATTTGCTATTGAC	GTTTCCTTCCTCTTCCTCTTCG	for pLB, RT-PCR
	CAGCACCAGCTAGCATCGATATGCTGCCTCGCGCTAAACGG	CCGTTCATCGGCGGTCGACCTATTGCTTCAGATCACACGTACG	for pGR106
	GAACACGGGGGACTCTAGAATGCTGCCTCGCGCTAAACGG	CATGGTGGCGACCGGTACCCCTTGCTTCAGATCACACGTACG	for pBI121
PvRXLR101	ATGCGTGGCGCGTATTCCG	CTAAGATTCGTGCATGACGAATTCG	for pLB, RT-PCR
	CAGCACCAGCTAGCATCGATATGGAATCTGACTACCAGC	CCGTTCATCGGCGGTCGACCTAAGATTCGTGCATGACG	for pGR106
	GAACACGGGGGACTCTAGAATGGAATCTGACTACCAGC	CATGGTGGCGACCGGTACCCCAGATTCGTGCATGACG	for pBI121
PvRXLR102	ATGCGTGGCGGGTATTACGTC	TTAAGTGCTTCGGTCATAGATAC	for pLB, RT-PCR
	CAGCACCAGCTAGCATCGATATGGGCCACCAGCTCCAAG	CCGTTCATCGGCGGTCGACTTAAGTGCTTCGGTCATAGATACC	for pGR106
	CGATACACCAAATCGACTCTAGAATGGGCCACCAGCTCCAAG	CCACTAGTATTTAAATGTCGACAGTGCTTCGGTCATAGATACC	for pSuper1300
	CGGAATTCATGCGTGGCGGGTATTACGTC	CCCTCGAGGGATTCTGCAGCTATCTCGCTG	for pSUC2
PvRXLR104	ATGCGTAGCGCGTATCCCGTC	TGGCTTTGAAGGAGCTTTATAAG	for pLB, RT-PCR
	CAGCACCAGCTAGCATCGATATGCACCAGCTCCAAGCCTACG	CCGTTCATCGGCGGTCGACTTATGGCTTTGAAGGAGC	for pGR106
	GAACACGGGGGACTCTAGAATGCACCAGCTCCAAGCCTACG	CATGGTGGCGACCGGTACCCCTGGCTTTGAAGGAGCTTTATAAG	for pBI121
	CGGAATTCATGCGTAGCGCGTATCCCGTC	CCCTCGAGGCCGGATCCTGCAGCTATCTG	for pSUC2
PvRXLR105	ATGCGTGGTCCGTGTTCCG	TTATGGCACAGTTGGAGCTTTG	for pLB, RT-PCR
	CAGCACCAGCTAGCATCGATATGGCAGAATCTGACTACCG	CCGTTCATCGGCGGTCGACTTATGGCACAGTTGGAGCTTTG	for pGR106
	GAACACGGGGGACTCTAGAATGGCAGAATCTGACTACCG	CATGGTGGCGACCGGTACCCCTGGCACAGTTGGAGCTTTG	for pBI121
PvRXLR108	ATGCGTGGCGCCTATTACG	TTAGTAGGGACGGAGTCCGTCG	for pLB, RT-PCR
	CAGCACCAGCTAGCATCGATATGGACCACCCACTCCACAAC	CCGTTCATCGGCGGTCGACTTAGTAGGGACGGAGTCCG	for pGR106
	GAACACGGGGGACTCTAGAATGGACCACCCACTCCACAAC	CATGGTGGCGACCGGTACCCCGTAGGGACGGAGTCCG	for pBI121
PvRXLR111	ATGCGCGGCACATTAGCGACTG	TCAAGCGTGTTTATTCGACTCG	for pLB, RT-PCR
	CAGCACCAGCTAGCATCGATATGGAGTCTAACCAAATAAATCC	CCGTTCATCGGCGGTCGACTCAAGCGTGTTTATTCGAC	for pGR106
	GAACACGGGGGACTCTAGAATGGAGTCTAACCAAATAAATCC	CATGGTGGCGACCGGTACCCCAGCGTGTTTATTCGAC	for pBI121
	CGGAATTCATGCGCGGCACATTAGCGACTG	CCCTCGAGCTCGGCAGCTATTCGGCTGCTGG	for pSUC2
PvRXLR114	ATGTGCGGCGCACATTTCGTGG	TCAGGTTGAAAGCTTCAAGATCC	for pLB, RT-PCR
	CAGCACCAGCTAGCATCGATATGGCTGCTGAATTTGACCAAG	CCGTTCATCGGCGGTCGACTCAGGTTGAAAGCTTCAAGATCC	for pGR106
	CGATACACCAAATCGACTCTAGAATGGCTGCTGAATTTGACCAAG	CCACTAGTATTTAAATGTCGACGGTTGAAAGCTTCAAGATCC	for pSuper1300
PvRXLR115	ATGTGCGGTGCACATTACGTTG	TAGCCGTCTCTTATGGATATTGG	for pLB, RT-PCR
	CAGCACCAGCTAGCATCGATATGGCTGCTGAGTTTGACC	CCGTTCATCGGCGGTCGACTTATGGATATTGGTGGAATGGCAG	for pGR106
	CGATACACCAAATCGACTCTAGAATGGCTGCTGAGTTTGACCAAAATG	CCACTAGTATTTAAATGTCGACTGGATATTGGTGGAATGGCAG	for pSuper1300
	CGGAATTCATGTGCGGTGCACATTACGTTG	CCCTCGAGCTCAGCAGCTGCTAGGCTGCC	for pSUC2
PvRXLR117	ATGCGCGGCGCATATTACGTCC	TCATGGCACAGATGGAGCTTTGTC	for pLB, RT-PCR
	CAGCACCAGCTAGCATCGATATGGAATTTGGCCACCAGC	CCGTTCATCGGCGGTCGACTCATGGCACAGATGGAGCTT	for pGR106
	GAACACGGGGGACTCTAGAATGGAATTTGGCCACCAGC	CATGGTGGCGACCGGTACCCCTGGCACAGATGGAGCTT	for pBI121
	CGGAATTCATGCGCGGCGCATATTACGTCC	CCCTCGAGTGCAGCTATTTGGCTGCTGGC	for pSUC2
PvRXLR118	ATGCGCGGCGCATACTACGTC	TCAATTGCTTATACTAGACAAACTTG	for pLB, RT-PCR
	CAGCACCAGCTAGCATCGATATGGAATTTGGCCACCAGC	CCGTTCATCGGCGGTCGACTCAATTGCTTATACTAGACAAACTTG	for pGR106
	CGATACACCAAATCGACTCTAGAATGGAATTTGGCCACCAGC	CCACTAGTATTTAAATGTCGACATTGCTTATACTAGACAAACTTG	for pSuper1300
PvRXLR120	ATGCGCGGCGCGTATTACGTC	CAACGCGATTAGTTTAGACCGC	for pLB, RT-PCR
	CAGCACCAGCTAGCATCGATATGGAATCTGGCCACCAGCTCC	CCGTTCATCGGCGGTCGACCTACAACGCGATTAGTTTAGACCG	for pGR106
	CGATACACCAAATCGACTCTAGAATGGAATCTGGCCACCAGCTCC	CCACTAGTATTTAAATGTCGACCAACGCGATTAGTTTAGACCG	for pSuper1300
	CGGAATTCATGCGCGGCGCGTATTACGTC	CCCTCGAGTGCACTTGTTTGACTGCTGGC	for pSUC2
PvRXLR122	ATGCGCGGCGCGTATTACGTC	TTACGGCTTTGAACGATGCCC	for pLB, RT-PCR
	CAGCACCAGCTAGCATCGATATGGAATCTGGCCACCAGCTC	CCGTTCATCGGCGGTCGACTTACGGCTTTGAACGATGCC	for pGR106
	GAACACGGGGGACTCTAGAATGGAATCTGGCCACCAGCTC	CATGGTGGCGACCGGTACCCCCGGCTTTGAACGATGCC	for pBI121
PvRXLR123	ATGGTTGGCGCGTATTACGTG	TTACTCCGTTCTCATCACGTTAG	for pLB, RT-PCR
	CAGCACCAGCTAGCATCGATATGGTTGACCAGTATGACCTTG	CCGTTCATCGGCGGTCGACTTACTCCGTTCTCATCACGTTAG	for pGR106
	GAACACGGGGGACTCTAGAATGGTTGACCAGTATGACCTTG	CATGGTGGCGACCGGTACCCCCTCCGTTCTCATCACGTTAG	for pBI121
PvRXLR124	ATGCCAGTTTTGGTCAGTGTGG	TTAGGTCTGTTCGATCTGACC	for pLB, RT-PCR
	CAGCACCAGCTAGCATCGATATGGCACTGCAGCACGTAGAGC	CCGTTCATCGGCGGTCGACTTAGGTCTGTTCGATCTGACC	for pGR106
	CGATACACCAAATCGACTCTAGAATGGCACTGCAGCACGTAGAGC	CCACTAGTATTTAAATGTCGACGGTCTGTTCGATCTGACC	for pSuper1300
PvRXLR126	ATGCGCTACCTACTTGCTGTG	CTAGTAAGCATATACCCTCATC	for pLB, RT-PCR
	CAGCACCAGCTAGCATCGATATGGTGTCGACAATCGCGGAT	CCGTTCATCGGCGGTCGACCTAGTAAGCATATACCCTCATC	for pGR106
	GAACACGGGGGACTCTAGAATGGTGTCGACAATCGCGGAT	CATGGTGGCGACCGGTACCCCGTAAGCATATACCCTCATC	for pBI121
PvRXLR128	ATGCGCGGCGCGTTTTACAC	GTTTTTGAATAGAGGCAACAG	for pLB, RT-PCR
	CAGCACCAGCTAGCATCGATATGGCTAAAGAAATTGACCAAAC	CCGTTCATCGGCGGTCGACTTAGTTTTTGAATAGAGGCAACAG	for pGR106
	CGATACACCAAATCGACTCTAGAATGCGCGGCGCGTTTTACACAG	CCACTAGTATTTAAATGTCGACGTTTTTGAATAGAGGCAACAG	for pSuper1300
	CGGAATTCATGCGCGGCGCGTTTTACACAG	CCCTCGAGGTCAATTTCTTTAGCTGTCTGG	for pSUC2
PvRXLR134	ATGCAAGGCGCATATTGCTGC	CTATTTGGCAACATGTTTTTTTTTA	for pLB, RT-PCR
	CAGCACCAGCTAGCATCGATATGCAAGCAGCTGCTAATTTTGG	CCGTTCATCGGCGGTCGACCTATTTGGCAACATGTTTTTTTTTA	for pGR106
	CGATACACCAAATCGACTCTAGAATGGCGGCCAGCGGCCAAGCAG	CCACTAGTATTTAAATGTCGACTTTGGCAACATGTTTTTTTTTA	for pSuper1300
	CGGAATTCATGCAAGGCGCATATTGNTGC	CCCTCGAGATTAGCAGCTGCTTGGCCGCTG	for pSUC2
PvRXLR135	ATGCGTCGATTGTATCTTTTCG	TCAAACCGGTATCATTTCGTTG	for pLB, RT-PCR
	CAGCACCAGCTAGCATCGATATGATCGTGGACGCCAGTCAAGAC	CCGTTCATCGGCGGTCGACTCAAACCGGTATCATTTCGTTG	for pGR106
	CGATACACCAAATCGACTCTAGAATGATCGTGGACGCCAGTCAAG	CCACTAGTATTTAAATGTCGACAACCGGTATCATTTCGTTG	for pSuper1300
	CGGAATTCATGCGTCGATTGTATCTTTTCG	CCCTCGAGGCCGTGGCTGGTGGTCAGGAATG	for pSUC2
PvRXLR138	ATGCGCAGCGCATTTTATGTGG	TTAATCATGAGGAGGCAGGACTT	for pLB, RT-PCR
	CAGCACCAGCTAGCATCGATATGGCGAAGTGTGATCAAGATG	CCGTTCATCGGCGGTCGACTTAATCATGAGGAGGCAGGAC	for pGR106
	GAACACGGGGGACTCTAGAATGGCGAAGTGTGATCAAGATG	CATGGTGGCGACCGGTACCCCATCATGAGGAGGCAGGAC	for pBI121
PvRXLR142	ATGCGACGCGCATATTTCGTGG	TTAGAGCTTCAAGATCCAACTTGC	for pLB, RT-PCR
	CAGCACCAGCTAGCATCGATATGTTCAAACATAATGAGCCTC	CCGTTCATCGGCGGTCGACTTAGAGCTTCAAGATCCAACTTG	for pGR106
	CGATACACCAAATCGACTCTAGAATGTTCAAACATAATGAGCCTC	CCACTAGTATTTAAATGTCGACGAGCTTCAAGATCCAACTTG	for pSuper1300
PvRXLR143	ATGCGCCACTGTGCATTTC	TCACCCAACTGCAAGGCTTTG	for pLB, RT-PCR
	CAGCACCAGCTAGCATCGATATGGTCTACTTCTCGGCCTG	CCGTTCATCGGCGGTCGACTCAGCAAGATTCACCCAACTG	for pGR106
	CGATACACCAAATCGACTCTAGAATGGTCTACTTCTCGGCCTG	CCACTAGTATTTAAATGTCGACGCAAGATTCACCCAACTG	for pSuper1300
PvRXLR144	ATGCGCCCGTGGTTGCTCCTACTTG	AAACTCGCGTACTTGAGCCATC	for pLB, RT-PCR
	CAGCACCAGCTAGCATCGATATGGTTAACCGAGCCAAAACCTC	CCGTTCATCGGCGGTCGACTCAAAACTCGCGTACTTGAGCCATC	for pGR106
	GAACACGGGGGACTCTAGAATGGTTAACCGAGCCAAAACCTC	CATGGTGGCGACCGGTACCCCCTCGCGTACTTGAGCCATC	for pBI121
PvRXLR146	ATGCGTTATTACACTCAAGTG	CTAGTTCGAAGCAGTGGGAAC	for pLB, RT-PCR
	CAGCACCAGCTAGCATCGATATGATTGTATTTGCTGATCGAGGC	CCGTTCATCGGCGGTCGACCTAGTTCGAAGCAGTGGG	for pGR106
	CGATACACCAAATCGACTCTAGAATGATTGTATTTGCTGATCGAGGC	CCACTAGTATTTAAATGTCGACGTTCGAAGCAGTGGG	for pSuper1300
	CGGAATTCATGCGTTATTACACTCAAGTG	CCCTCGAGAGAGTCCACAACTGCCAAAGTTG	for pSUC2
PvRXLR147	ATGCGCGGCGCATTCTACGTG	TCATTCTCGTCTCCCCCCTAC	for pLB, RT-PCR
	CAGCACCAGCTAGCATCGATATGAATCCACCTGGACGCC	CCGTTCATCGGCGGTCGACTCATTCTCGTCTCCCCCCTAC	for pGR106
	CGATACACCAAATCGACTCTAGAATGAATCCACCTGGACGCC	CCACTAGTATTTAAATGTCGACTTCTCGTCTCCCCCCTAC	for pSuper1300
	CGGAATTCATGCGCGGCGCATTCTACGTGAC	CCCTCGAGGGCCTCGGCAGCTGTCCGGATGC	for pSUC2
PvRXLR149	ATGCGCAACGGCGTAGTTCTC	CTACGCCATAAGGTGTTCTTTG	for pLB, RT-PCR
	CAGCACCAGCTAGCATCGATATGTCTCTGGTCGAGAAGTCCG	CCGTTCATCGGCGGTCGACCTACGCCATAAGGTGTTCTTTG	for pGR106
	GAACACGGGGGACTCTAGAATGTCTCTGGTCGAGAAGTCCG	CATGGTGGCGACCGGTACCCCCGCCATAAGGTGTTCTTTGTAG	for pBI121
	CGGAATTCATGCGCAACGGCGTAGTTCTC	CCCTCGAGTGCGAGGACACAGCTTGAATATC	for pSUC2
PvRXLR150	ATGCGCAACATTGCATTTCTC	CACCATCAAGTGTTCTTCGTAG	for pLB, RT-PCR
	CAGCACCAGCTAGCATCGATATGGTCCTCCACGCGACCCC	CCGTTCATCGGCGGTCGACTTACACCATCAAGTGTTCTTCG	for pGR106
	GAACACGGGGGACTCTAGAATGGTCCTCCACGCGACCCC	CATGGTGGCGACCGGTACCCCCACCATCAAGTGTTCTTCGTAG	for pBI121
	CGGAATTCATGCGCAACATTGCATTTCTC	CCCTCGAGGTGGAGGACACAGCTTGAATATC	for pSUC2
PvRXLR151	ATGCGCAACAGTGCAGTTCTC	TCACTGTTCCACCATCAAGTG	for pLB, RT-PCR
	CAGCACCAGCTAGCATCGATATGGTCTTCCACGCGACC	CCGTTCATCGGCGGTCGACTCACTGTTCCACCATCAAG	for pGR106
	GAACACGGGGGACTCTAGAATGGTCTTCCACGCGACC	CATGGTGGCGACCGGTACCCCCTGTTCCACCATCAAGTGTTC	for pBI121
	CGGAATTCATGCGCAACAGTGCAGTTC	CCCTCGAGGGTCGCGTGGAAGACACAGCTTG	for pSUC2
PvRXLR152	ATGCGCAACGGTTCAGTGCTC	CTACCCTCCCGGCTGACTTAC	for pLB, RT-PCR
	CAGCACCAGCTAGCATCGATATGGCCCCCACGCGGGCATCC	CCGTTCATCGGCGGTCGACCTACCCTCCCGGCTGACTTAC	for pGR106
	GAACACGGGGGACTCTAGAATGGCCCCCACGCGGGCATCC	CATGGTGGCGACCGGTACCCCCCCTCCCGGCTGACTTACC	for pBI121
PvRXLR153	ATGCGGAACAGGGCATTTCTC	CATCATAACGTTTTTATGGTAGGC	for pLB, RT-PCR
	CAGCACCAGCTAGCATCGATATGTCTCTCCTCAAGTCCAACG	CCGTTCATCGGCGGTCGACTTACATCATAACGTTTTTATGG	for pGR106
	GAACACGGGGGACTCTAGAATGTCTCTCCTCAAGTCCAACG	CATGGTGGCGACCGGTACCCATCATAACGTTTTTATGG	for pBI121
	CGGAATTCATGCGGAACAGGGCATTTCTCTTC	CCCTCGAGTGCTCGCGTGGGGGCCGCGA	for pSUC2
PvRXLR154	ATGCGCCGCTGTGCACTTCTC	TTATGCCAGATCCACGTGCTTTTTG	for pLB, RT-PCR
	CAGCACCAGCTAGCATCGATATGGTCTACTTCTCGGCCTG	CCGTTCATCGGCGGTCGACTTATGCCAGATCCACGTGC	for pGR106
	GAACACGGGGGACTCTAGAATGGTCTACTTCTCGGCCTG	CATGGTGGCGACCGGTACCCCTGCCAGATCCACGTGC	for pBI121
PvRXLR158	ATGCGCGGCGCACATTACGTG	CTACAATCGCACTTGCTTCCC	for pLB, RT-PCR
	CAGCACCAGCTAGCATCGATATGTTTGACCAGGATGAGCC	CCGTTCATCGGCGGTCGACCTACAATCGCACTTGCTTCC	for pGR106
	GAACACGGGGGACTCTAGAATGTTTGACCAGGATGAGCC	CATGGTGGCGACCGGTACCCCCAATCGCACTTGCTTCC	for pBI121
PvRXLR159	ATGCGCGGCGCATATTACGTG	TCATTGCTCCGCAGCTTTCGC	for pLB, RT-PCR
	CAGCACCAGCTAGCATCGATATGGAATTCGACCAAGCCGAG	CCGTTCATCGGCGGTCGACTCATTGCTCCGCAGCTTTCG	for pGR106
	GAACACGGGGGACTCTAGAATGGAATTCGACCAAGCCGAG	CATGGTGGCGACCGGTACCCCTTGCTCCGCAGCTTTCG	for pBI121
PvRXLR160	ATGGTGTTTTTACTCACCGCATTG	TTATTGCGAGTAACAGACCGACC	for pLB, RT-PCR
	CAGCACCAGCTAGCATCGATATGTCGACGTTTTTACTTCGC	CCGTTCATCGGCGGTCGACTTATTGCGAGTAACAGACCG	for pGR106
	CGATACACCAAATCGACTCTAGAATGTCGACGTTTTTACTTCGC	CCACTAGTATTTAAATGTCGACTTGCGAGTAACAGACCG	for pSuper1300
PvRXLR161	ATGAAGAACGTGCCTTACCTG	TCACCCCTTAGTTCGCCGAG	for pLB, RT-PCR
	CAGCACCAGCTAGCATCGATATGGTGGGGGTTCTCAGTC	CCGTTCATCGGCGGTCGACTCACCCCTTAGTTCGCCGAG	for pGR106
	GAACACGGGGGACTCTAGAATGGTGGGGGTTCTCAGTC	CATGGTGGCGACCGGTACCCCCCCCTTAGTTCGCCGAG	for pBI121
	CGGAATTCATGAAGAACGTGCCTTACCTG	CCCTCGAGTGCCGCAGCGAGGTCCGGACG	for pSUC2
mCherry	CGGGGTACCATGGTGAGCAAGGGCGAGGAG	TTCGAGCTCTTACTTGTACAGCTCGTCCATGC	for pSuper1300
GmMan1	CTAGTCTAGAATGGCGAGAGGGAGCAGATC	CGCGGATCCGAGAGTTTGACGGTCCCAG	for pSuper1300
ScCOX4	CTAGTCTAGAATGTTGTCACTACGTCAgTC	CGGGGTACCCCGGGTTTTTGCTG	for pSuper1300
Vvactin	CTTGCATCCCTCAGCACCTT	TCCTGTGGACAATGGATGGA	for RT-PCR
